# Supplementary material for: Comprehensive profiling of lysine lactylation in Candida albicans and exploratory analysis of fluconazole tolerance associations
Source: Microbiol Spectr. 2025 Sep 30;13(11):e00810-25. doi: 10.1128/spectrum.00810-25 (PMC12584692; doi:10.1128/spectrum.00810-25)
Supplement: Data S1 — Motif analysis of lactylated sites - 25 conserved motifs. [file spectrum.00810-25-s0001.xlsx]

## Sheet: motif-x
Motif Analysis of Lactylated Sites——25 conserved motifs
	Motif	Motif Score	Foreground		Background		Fold Increase
			Matches	Size	Matches	Size
	xxxxxxxxAx_K_xxxxxxxxxx	16.00	634	7152	10437	205964	1.7
	xxxxxxVxxA_K_xxxxxxxxxx	23.74	64	6518	535	195527	3.6
	xxxxxxAxxx_K_xxAxxxxxxx	22.47	63	6454	524	194992	3.6
	xxxxxxxxVx_K_xxxxxxxxxA	22.06	58	6391	599	194468	2.9
	xxxxxxxxxG_K_xxxxxxxxxx	16.00	515	6333	9730	193869	1.6
	xxxxxxxxxA_K_xxxxxxxxxx	16.00	473	5818	9201	184139	1.6
	xxxxxxxxxx_K_xxxxAxxxxx	16.00	422	5345	8289	174938	1.7
	xxxxAxAxxx_K_xxxxxxxxxx	23.32	50	4923	448	166649	3.8
	xxxxxxxAxx_K_xxxxxxxxxx	16.00	375	4873	7097	166201	1.8
	xAxxxxxxxx_K_xxxxxxxxxx	16.00	342	4498	7534	159104	1.6
	xxxxxxxxxx_K_xxxxxxxxxA	16.00	312	4156	6477	151570	1.8
	xxxxxxxxxx_K_xxxAxxxxxx	16.00	280	3844	6254	145093	1.7
	xxxxxxxxxx_K_xxxxxRxxxx	16.00	242	3564	5107	138839	1.8
	xxxxxxxxxx_K_Gxxxxxxxxx	16.00	223	3322	4724	133732	1.9
	xxxxxxxxxx_K_Axxxxxxxxx	14.98	219	3099	5131	129008	1.8
	xxxxxAxxxx_K_xxxxxxxxxx	13.72	213	2880	5269	123877	1.7
	xxxxxxxxxx_K_xxGxxxxxxx	11.57	194	2667	5098	118608	1.7
	xxxxxxxxxx_K_xxAxxxxxxx	12.71	179	2473	4589	113510	1.8
	xxxxxxxxxx_K_xxVxxxxxxx	11.40	202	2294	5778	108921	1.7
	xxxxxxxxxx_K_xxxxxxRxxx	10.05	139	2092	3827	103143	1.8
	xxxxxxAxxx_K_xxxxxxxxxx	8.89	133	1953	3889	99316	1.7
	xxxxxxxxxx_K_xxxxxKxxxx	7.89	244	1820	8937	95427	1.4
	xxxxxxGxxx_K_xxxxxxxxxx	6.64	106	1576	3447	86490	1.7
	xxxxRxxxxx_K_xxxxxxxxxx	6.98	96	1470	3064	83043	1.8
	xxxxAxxxxx_K_xxxxxxxxxx	6.76	103	1374	3508	79979	1.7

## Sheet: motif annotation
Protein accession	Position	Amino acid	Motif logo
A0A1D8PC43	23	K	xxxxxxGxxx_K_xxxxxxxxxx
A0A1D8PC43	148	K	xxxxxxxxAx_K_xxxxxxxxxx
A0A1D8PCB9	216	K	xxxxxxxxxG_K_xxxxxxxxxx
A0A1D8PCG7	16	K	xxxxxxxxxx_K_xxxxxxxxxA
A0A1D8PCG7	80	K	xxxxxxxxxx_K_xxxxxxRxxx
Q5A5Q8	168	K	xxxxxxxxxG_K_xxxxxxxxxx
Q5A5Q8	200	K	xxxxxxxxxx_K_xxGxxxxxxx
Q5A5Q8	62	K	xxxxxxxxxx_K_Axxxxxxxxx
Q5A5Q8	246	K	xxxxxxxxxx_K_xxxxxxRxxx
Q5A5Q8	174	K	xAxxxxxxxx_K_xxxxxxxxxx
Q5A5Q8	122	K	xxxxxxxxAx_K_xxxxxxxxxx
Q5A5Q8	134	K	xxxxxxxxxx_K_Gxxxxxxxxx
Q5A5Q8	22	K	xAxxxxxxxx_K_xxxxxxxxxx
Q5A5Q8	106	K	xxxxxxxxxx_K_xxxxxxxxxA
Q5A5Q8	37	K	xAxxxxxxxx_K_xxxxxxxxxx
A0A1D8PCL1	15	K	xxxxxxxxAx_K_xxxxxxxxxx
A0A1D8PCL1	388	K	xxxxRxxxxx_K_xxxxxxxxxx
A0A1D8PCL1	220	K	xxxxxxxxxA_K_xxxxxxxxxx
A0A1D8PCQ5	3	K	xxxxxxxxxA_K_xxxxxxxxxx
A0A1D8PCQ5	84	K	xxxxxAxxxx_K_xxxxxxxxxx
A0A1D8PCQ5	69	K	xxxxxxxxxG_K_xxxxxxxxxx
A0A1D8PCQ5	17	K	xxxxxxxxAx_K_xxxxxxxxxx
A0A1D8PCQ5	113	K	xxxxxxxxxx_K_xxxAxxxxxx
A0A1D8PCQ5	46	K	xxxxRxxxxx_K_xxxxxxxxxx
A0A1D8PCW6	25	K	xxxxxxxxAx_K_xxxxxxxxxx
A0A1D8PCW6	58	K	xxxxxxxxxx_K_xxGxxxxxxx
A0A1D8PCW6	94	K	xxxxxxxxxx_K_xxxxAxxxxx
A0A1D8PCW6	101	K	xxxxxxxxAx_K_xxxxxxxxxx
A0A1D8PCW6	113	K	xxxxxxxxxx_K_xxxxAxxxxx
A0A1D8PCW6	106	K	xxxxxxxxxx_K_xxAxxxxxxx
A0A1D8PCW6	22	K	xxxxxxxAxx_K_xxxxxxxxxx
A0A1D8PCW6	86	K	xxxxxxxxxA_K_xxxxxxxxxx
A0A1D8PCW6	11	K	xxxxxxxxxG_K_xxxxxxxxxx
A0A1D8PCW6	105	K	xxxxxxxxxx_K_xxxAxxxxxx
A0A1D8PCX8	131	K	xxxxxxxxxx_K_xxxxAxxxxx
A0A1D8PCX8	115	K	xAxxxxxxxx_K_xxxxxxxxxx
A0A1D8PCX8	127	K	xxxxxxxxxx_K_xxxxAxxxxx
A0A1D8PCX8	69	K	xxxxxxxxxx_K_xxGxxxxxxx
A0A1D8PCX8	166	K	xxxxxAxxxx_K_xxxxxxxxxx
A0A1D8PCX8	150	K	xxxxxxxxxx_K_xxxxxxxxxA
A0A1D8PCX8	139	K	xxxxxxxxxx_K_xxxxAxxxxx
A0A1D8PCX8	18	K	xxxxxxxxAx_K_xxxxxxxxxx
A0A1D8PCX8	89	K	xAxxxxxxxx_K_xxxxxxxxxx
A0A1D8PD39	655	K	xxxxxxxAxx_K_xAxxxxxxxx
A0A1D8PD39	597	K	xxxxxxxAxx_K_xxxxxxxxxx
A0A1D8PD39	861	K	xxxxxxxxxG_K_xxxxxxxxxx
A0A1D8PD39	775	K	xxxxxxxxxx_K_Axxxxxxxxx
A0A1D8PD39	643	K	xxxxxxxAxx_K_xAxxxxxxxx
A0A1D8PD39	570	K	xAxxxxxxxx_K_xxxxxxxxxx
A0A1D8PDL6	51	K	xxxxxxxxxx_K_xxxxAxxxxx
A0A1D8PDL6	19	K	xxxxxxxAxx_K_xAxxxxxxxx
A0A1D8PDL6	80	K	xxxxxxxAxx_K_xxxxxxxxxx
A0A1D8PDL6	68	K	xxxxxxxxxA_K_xxxxxxxxxx
A0A1D8PDL6	238	K	xxxxxxxAxx_K_xxxxxxxxxx
A0A1D8PDL6	153	K	xxxxxxxxxG_K_xxxxxxxxxx
A0A1D8PDL6	92	K	xxxxxxxxxx_K_xxxxxRxxxx
A0A1D8PDL6	216	K	xxxxxxxxAx_K_xxxxxxxxxx
A0A1D8PDL6	99	K	xxxxxxxxxx_K_xxxxxRxxxx
A0A1D8PDT3	65	K	xxxxxxxxAx_K_xxxxxxxxxx
A0A1D8PDT3	67	K	xxxxxxxAxx_K_xxxxxxxxxx
A0A1D8PDT3	85	K	xxxxxAxxxx_K_xxxxxxxxxx
A0A1D8PDT3	87	K	xxxxxxxxxx_K_xxGxxxxxxx
A0A1D8PDT3	77	K	xxxxxxAxxx_K_xxAxxxxxxx
A0A1D8PDT3	44	K	xAxxxxxxxx_K_xxxxxxxxxx
A0A1D8PDT3	42	K	xxxxxxxxxx_K_xxAxxxxxxx
A0A1D8PDU3	114	K	xxxxxxxxxA_K_xxxxxxxxxx
A0A1D8PDU3	56	K	xxxxxxxxxx_K_xxxxxKxxxx
A0A1D8PDU3	82	K	xxxxxxxxxx_K_xxAxxxxxxx
A0A1D8PDU3	30	K	xxxxxxxxAx_K_xxxxxxxxxx
A0A1D8PDZ1	86	K	xxxxxxAxxx_K_xxxxxxxxxx
A0A1D8PDZ1	111	K	xxxxxxxxxx_K_xxxxAxxxxx
A0A1D8PDZ1	36	K	xxxxxxAxxx_K_xxAxxxxxxx
A0A1D8PDZ1	29	K	xxxxxxxxxG_K_xxxxxxxxxx
A0A1D8PDZ1	43	K	xxxxxAxxxx_K_xxxxxxxxxx
A0A1D8PDZ1	106	K	xxxxxxxxVx_K_xxxxxxxxxA
A0A1D8PDZ1	24	K	xxxxxxxxxx_K_xxGxxxxxxx
A0A1D8PEL1	334	K	xxxxxxxxxx_K_xxxxAxxxxx
A0A1D8PEV4	86	K	xxxxxAxxxx_K_xxxxxxxxxx
A0A1D8PEV4	40	K	xxxxxxxxxG_K_xxxxxxxxxx
A0A1D8PEV4	29	K	xxxxxxxxxx_K_xxxAxxxxxx
A0A1D8PEV4	100	K	xxxxxxxxxx_K_Gxxxxxxxxx
A0A1D8PEV4	80	K	xxxxxxxxxx_K_Axxxxxxxxx
A0A1D8PEY9	14	K	xxxxxxxxAx_K_xxxxxxxxxx
A0A1D8PEY9	72	K	xxxxxxxxxx_K_xxxxxRxxxx
A0A1D8PEY9	63	K	xxxxxxxxxx_K_Gxxxxxxxxx
A0A1D8PEY9	44	K	xxxxxAxxxx_K_xxxxxxxxxx
A0A1D8PEY9	49	K	xxxxxxxxxx_K_xxGxxxxxxx
A0A1D8PEY9	116	K	xAxxxxxxxx_K_xxxxxxxxxx
A0A1D8PF08	234	K	xxxxxxxxxx_K_xxxxAxxxxx
A0A1D8PF08	46	K	xxxxxxxxVx_K_xxxxxxxxxA
A0A1D8PF08	181	K	xxxxxxxxxx_K_xxxAxxxxxx
A0A1D8PF08	156	K	xxxxxxxxAx_K_xxxxxxxxxx
A0A1D8PF08	155	K	xxxxxxxxxA_K_xxxxxxxxxx
A0A1D8PF08	198	K	xxxxxxxxxx_K_xxxxAxxxxx
A0A1D8PF08	145	K	xxxxxxxxxx_K_xxVxxxxxxx
A0A1D8PF08	149	K	xxxxxxxxxx_K_xxxxAxxxxx
A0A1D8PF11	251	K	xxxxxxAxxx_K_xxAxxxxxxx
Q5ANA1	246	K	xxxxxxxAxx_K_xAxxxxxxxx
A0A1D8PF11	23	K	xxxxxAxxxx_K_xxxxxxxxxx
A0A1D8PF11	32	K	xxxxxxxxxx_K_xxGxxxxxxx
Q5ANA1	129	K	xxxxxxxxxx_K_xxVxxxxxxx
Q5ANA1	121	K	xxxxxxxAxx_K_xAxxxxxxxx
Q5ANA1	124	K	xxxxxxxxxA_K_xxxxxxxxxx
Q5ANA1	242	K	xxxxxxxxxx_K_Axxxxxxxxx
A0A1D8PF11	231	K	xxxxxxxxxx_K_xxGxxxxxxx
Q5ANA1	173	K	xxxxxxxxxx_K_xxVxxxxxxx
Q5ANA1	194	K	xxxxxxxxxx_K_xxxxAxxxxx
A0A1D8PF11	6	K	xxxxxxxxxx_K_xxxAxxxxxx
Q5ANA1	193	K	xxxxxxxxxx_K_xxxAxxxxxx
Q5ANA1	85	K	xxxxxxxxxx_K_xxxAxxxxxx
Q5ANA1	97	K	xAxxxxxxxx_K_xxxxxxxxxx
Q5ANA1	106	K	xxxxxxxxAx_K_xxxxxxxxxx
Q5ANA1	112	K	xxxxxxxxxx_K_xxxAxxxxxx
Q5ANA1	93	K	xxxxxxxxAx_K_xxxxxxxxxx
A0A1D8PF45	75	K	xxxxxxxxxx_K_xxxxxxxxxA
A0A1D8PF45	84	K	xxxxxxxxxA_K_xxxxxxxxxx
A0A1D8PF45	3	K	xxxxxxxxxG_K_xxxxxxxxxx
A0A1D8PF45	10	K	xxxxxxxxxG_K_xxxxxxxxxx
A0A1D8PF45	32	K	xxxxxxxxxx_K_xxxxxxxxxA
A0A1D8PF45	52	K	xxxxxxxxAx_K_xxxxxxxxxx
A0A1D8PF57	38	K	xxxxxxxxxA_K_xxxxxxxxxx
A0A1D8PF57	33	K	xxxxxxxxxx_K_xxxAxxxxxx
A0A1D8PFG4	121	K	xxxxxxAxxx_K_xxAxxxxxxx
A0A1D8PFG4	126	K	xxxxxxxxAx_K_xxxxxxxxxx
A0A1D8PFG4	52	K	xxxxxxxAxx_K_xxxxxxxxxx
A0A1D8PFG4	128	K	xxxxxxAxxx_K_xxxxxxxxxx
A0A1D8PFG4	133	K	xAxxxxxxxx_K_xxxxxxxxxx
A0A1D8PFG4	9	K	xxxxxxxxxG_K_xxxxxxxxxx
A0A1D8PFG4	93	K	xxxxxxxxxx_K_xxVxxxxxxx
A0A1D8PFL9	36	K	xAxxxxxxxx_K_xxxxxxxxxx
A0A1D8PFL9	117	K	xxxxxxxxVx_K_xxxxxxxxxA
A0A1D8PFL9	77	K	xxxxxxxxxx_K_xxxAxxxxxx
A0A1D8PFL9	6	K	xxxxxxxxxx_K_Axxxxxxxxx
A0A1D8PFL9	76	K	xxxxxxAxxx_K_xxAxxxxxxx
A0A1D8PFL9	94	K	xxxxxxxxxA_K_xxxxxxxxxx
A0A1D8PFV1	181	K	xAxxxxxxxx_K_xxxxxxxxxx
A0A1D8PFV1	339	K	xxxxxxxxAx_K_xxxxxxxxxx
A0A1D8PFV1	344	K	xxxxxxVxxA_K_xxxxxxxxxx
A0A1D8PFV1	171	K	xxxxxxxAxx_K_xxxxxxxxxx
A0A1D8PFV1	162	K	xxxxxxxxVx_K_xxxxxxxxxA
A0A1D8PFV1	164	K	xxxxxxxxxx_K_xxxAxxxxxx
A0A1D8PFV1	218	K	xxxxxxxxxx_K_Axxxxxxxxx
A0A1D8PFV1	362	K	xxxxxxAxxx_K_xxxxxxxxxx
A0A1D8PFV1	333	K	xxxxxxxxxA_K_xxxxxxxxxx
A0A1D8PFV1	105	K	xxxxxxxAxx_K_xxxxxxxxxx
A0A1D8PFV1	322	K	xxxxxxxxxx_K_xxxxxxxxxA
A0A1D8PFV1	306	K	xxxxxxxAxx_K_xxxxxxxxxx
A0A1D8PFV1	354	K	xxxxxxxxxx_K_xxxAxxxxxx
A0A1D8PFV1	349	K	xxxxxxVxxA_K_xxxxxxxxxx
A0A1D8PFV1	147	K	xAxxxxxxxx_K_xxxxxxxxxx
A0A1D8PFV1	119	K	xxxxxxxxxx_K_xxxxAxxxxx
A0A1D8PFV1	113	K	xxxxxxxxxx_K_xxxxxxRxxx
A0A1D8PG16	21	K	xxxxAxxxxx_K_xxxxxxxxxx
A0A1D8PGY0	129	K	xxxxxxxxxx_K_xxxAxxxxxx
A0A1D8PGY0	50	K	xxxxxxxxxx_K_Gxxxxxxxxx
A0A1D8PGY0	55	K	xxxxxxGxxx_K_xxxxxxxxxx
A0A1D8PGY0	120	K	xxxxxxxxxA_K_xxxxxxxxxx
A0A1D8PGY0	60	K	xxxxxxxxxG_K_xxxxxxxxxx
A0A1D8PGY0	21	K	xxxxxxxxxx_K_xxAxxxxxxx
A0A1D8PGY0	78	K	xxxxxxxxxx_K_xxGxxxxxxx
A0A1D8PGY0	97	K	xxxxxxxxxx_K_xxAxxxxxxx
A0A1D8PGY0	110	K	xxxxxxxxxx_K_xxxAxxxxxx
A0A1D8PGY8	138	K	xxxxxxxxxG_K_xxxxxxxxxx
A0A1D8PGY8	51	K	xxxxxxxxxx_K_xxxxAxxxxx
A0A1D8PGY8	179	K	xxxxxxxxxG_K_xxxxxxxxxx
A0A1D8PGY8	37	K	xxxxxxxxxx_K_xxxxxxRxxx
A0A1D8PGY8	100	K	xxxxxxxxAx_K_xxxxxxxxxx
A0A1D8PGY8	115	K	xxxxxxxxVx_K_xxxxxxxxxA
A0A1D8PGY8	16	K	xxxxxxxxVx_K_xxxxxxxxxA
A0A1D8PH21	3	K	xxxxxxxxxA_K_xxxxxxxxxx
A0A1D8PH21	12	K	xxxxxxxxVx_K_xxxxxxxxxA
A0A1D8PH21	24	K	xxxxxxxxAx_K_xxxxxxxxxx
A0A1D8PH21	29	K	xxxxxxxxxx_K_xxxxxRxxxx
A0A1D8PH21	85	K	xxxxxxxAxx_K_xxxxxxxxxx
A0A1D8PH21	44	K	xxxxxxxxxx_K_xxAxxxxxxx
A0A1D8PH21	19	K	xxxxxxxxxA_K_xxxxxxxxxx
A0A1D8PH52	80	K	xxxxxAxxxx_K_xxxxxxxxxx
A0A1D8PH52	88	K	xxxxxAxxxx_K_xxxxxxxxxx
A0A1D8PH52	193	K	xxxxxxxxAx_K_xxxxxxxxxx
A0A1D8PH52	196	K	xxxxxxxxxG_K_xxxxxxxxxx
A0A1D8PH52	240	K	xxxxAxAxxx_K_xxxxxxxxxx
A0A1D8PH52	252	K	xxxxxxxxAx_K_xxxxxxxxxx
A0A1D8PH52	274	K	xxxxxxxxxx_K_xxAxxxxxxx
A0A1D8PH52	278	K	xxxxxxxxxA_K_xxxxxxxxxx
A0A1D8PH52	183	K	xxxxxxxxAx_K_xxxxxxxxxx
A0A1D8PH52	187	K	xxxxxxxxxx_K_xxxAxxxxxx
A0A1D8PH52	230	K	xxxxxxxxxA_K_xxxxxxxxxx
A0A1D8PH52	207	K	xxxxxxxxxx_K_Gxxxxxxxxx
A0A1D8PH52	212	K	xxxxxxxxxG_K_xxxxxxxxxx
A0A1D8PH52	219	K	xxxxxxxxVx_K_xxxxxxxxxA
A0A1D8PH52	165	K	xxxxxxxAxx_K_xAxxxxxxxx
A0A1D8PH52	74	K	xxxxxxxxAx_K_xxxxxxxxxx
A0A1D8PH78	345	K	xxxxxxxxxG_K_xxxxxxxxxx
A0A1D8PH78	323	K	xxxxxxAxxx_K_xxxxxxxxxx
A0A1D8PH78	51	K	xxxxxxxxxG_K_xxxxxxxxxx
A0A1D8PHF5	37	K	xAxxxxxxxx_K_xxxxxxxxxx
A0A1D8PHF5	25	K	xxxxxxxxxx_K_xxAxxxxxxx
A0A1D8PHF5	60	K	xxxxxxxAxx_K_xxxxxxxxxx
A0A1D8PHF5	30	K	xxxxxxxxAx_K_xxxxxxxxxx
A0A1D8PHH4	42	K	xxxxxxxxxA_K_xxxxxxxxxx
A0A1D8PHH4	92	K	xAxxxxxxxx_K_xxxxxxxxxx
A0A1D8PHH4	39	K	xxxxxxxAxx_K_xAxxxxxxxx
A0A1D8PHH4	70	K	xxxxxxxxxG_K_xxxxxxxxxx
A0A1D8PHW1	49	K	xxxxxxxxxx_K_xxxxxRxxxx
A0A1D8PHW1	164	K	xxxxxxxxxx_K_xxxxAxxxxx
A0A1D8PHW1	75	K	xAxxxxxxxx_K_xxxxxxxxxx
A0A1D8PHW1	4	K	xxxxxxxxxx_K_xxxxxRxxxx
A0A1D8PHW1	87	K	xxxxxxGxxx_K_xxxxxxxxxx
A0A1D8PI15	52	K	xxxxxxxxxx_K_Gxxxxxxxxx
A0A1D8PI15	31	K	xxxxxxxxxx_K_xxxxxxRxxx
A0A1D8PI15	24	K	xxxxxxVxxA_K_xxxxxxxxxx
A0A1D8PI15	25	K	xxxxxxxxAx_K_xxxxxxxxxx
A0A1D8PI15	93	K	xxxxxxxxxx_K_xxxAxxxxxx
A0A1D8PI71	221	K	xAxxxxxxxx_K_xxxxxxxxxx
A0A1D8PI71	369	K	xxxxRxxxxx_K_xxxxxxxxxx
A0A1D8PI71	118	K	xxxxxxGxxx_K_xxxxxxxxxx
A0A1D8PI71	31	K	xxxxxxxxxG_K_xxxxxxxxxx
A0A1D8PIC7	352	K	xxxxxxxxxG_K_xxxxxxxxxx
A0A1D8PK22	77	K	xxxxxxxAxx_K_xxxxxxxxxx
A0A1D8PK22	137	K	xxxxxxxAxx_K_xxxxxxxxxx
A0A1D8PK22	35	K	xxxxxxxxxx_K_xxxAxxxxxx
A0A1D8PK22	52	K	xxxxxxxxxx_K_xxxxxxxxxA
A0A1D8PK22	58	K	xxxxxxxxxx_K_xxxxAxxxxx
A0A1D8PK22	18	K	xxxxxxxxxx_K_Gxxxxxxxxx
A0A1D8PK22	8	K	xxxxxxxxAx_K_xxxxxxxxxx
A0A1D8PK30	73	K	xxxxxxxxAx_K_xxxxxxxxxx
A0A1D8PK30	5	K	xxxxxxxAxx_K_xxxxxxxxxx
A0A1D8PK30	94	K	xxxxxxxxxx_K_xxxxxxxxxA
A0A1D8PK30	32	K	xxxxxxxAxx_K_xxxxxxxxxx
A0A1D8PK30	78	K	xxxxxxxxxx_K_xxxAxxxxxx
A0A1D8PK40	128	K	xxxxxxxxAx_K_xxxxxxxxxx
A0A1D8PK40	133	K	xxxxxxGxxx_K_xxxxxxxxxx
A0A1D8PK40	156	K	xxxxxxxxAx_K_xxxxxxxxxx
A0A1D8PK40	80	K	xxxxxxxxxG_K_xxxxxxxxxx
A0A1D8PK40	181	K	xxxxxxxAxx_K_xAxxxxxxxx
A0A1D8PK40	21	K	xAxxxxxxxx_K_xxxxxxxxxx
A0A1D8PK40	19	K	xxxxxxxxxG_K_xxxxxxxxxx
A0A1D8PK40	46	K	xxxxxxxxxx_K_xxxxxKxxxx
A0A1D8PK40	52	K	xxxxxxGxxx_K_xxxxxxxxxx
A0A1D8PK40	146	K	xxxxxxxxAx_K_xxxxxxxxxx
A0A1D8PK43	133	K	xxxxxxxxAx_K_xxxxxxxxxx
A0A1D8PK43	111	K	xxxxxxxxxA_K_xxxxxxxxxx
A0A1D8PK43	159	K	xxxxxxxxxx_K_Gxxxxxxxxx
A0A1D8PK43	116	K	xxxxxxxxxx_K_xxxxAxxxxx
A0A1D8PK43	98	K	xxxxxxxxxx_K_xxxxAxxxxx
A0A1D8PK43	74	K	xxxxxxAxxx_K_xxAxxxxxxx
A0A1D8PK43	46	K	xAxxxxxxxx_K_xxxxxxxxxx
A0A1D8PK61	119	K	xxxxxxxxxx_K_Gxxxxxxxxx
A0A1D8PK61	103	K	xxxxxxxxxx_K_xxxAxxxxxx
A0A1D8PK61	69	K	xxxxxxxxxx_K_xxGxxxxxxx
A0A1D8PK61	78	K	xxxxxxxxxx_K_xxxxAxxxxx
A0A1D8PK61	84	K	xxxxxxxxxA_K_xxxxxxxxxx
A0A1D8PK61	27	K	xxxxxxxxxG_K_xxxxxxxxxx
A0A1D8PK61	56	K	xxxxxxxxxx_K_xxAxxxxxxx
A0A1D8PK71	82	K	xxxxxxxxAx_K_xxxxxxxxxx
A0A1D8PK71	85	K	xxxxxAxxxx_K_xxxxxxxxxx
A0A1D8PK71	187	K	xxxxAxxxxx_K_xxxxxxxxxx
A0A1D8PK71	199	K	xxxxxAxxxx_K_xxxxxxxxxx
A0A1D8PK71	50	K	xxxxxxxxxA_K_xxxxxxxxxx
A0A1D8PK71	146	K	xxxxAxAxxx_K_xxxxxxxxxx
A0A1D8PK71	65	K	xxxxxxxxAx_K_xxxxxxxxxx
A0A1D8PK71	112	K	xxxxxxGxxx_K_xxxxxxxxxx
A0A1D8PK71	71	K	xAxxxxxxxx_K_xxxxxxxxxx
A0A1D8PK71	178	K	xxxxxxxAxx_K_xxxxxxxxxx
A0A1D8PK71	166	K	xxxxxxxxxx_K_xxxxAxxxxx
A0A1D8PL68	12	K	xxxxxxxxAx_K_xxxxxxxxxx
A0A1D8PL68	17	K	xAxxxxxxxx_K_xxxxxxxxxx
A0A1D8PL99	214	K	xxxxxxxxxA_K_xxxxxxxxxx
A0A1D8PL99	164	K	xxxxxxxxxx_K_Gxxxxxxxxx
A0A1D8PL99	167	K	xxxxxxxxxx_K_xxxxAxxxxx
A0A1D8PL99	171	K	xxxxxxxxxx_K_xxxxxRxxxx
A0A1D8PL99	51	K	xxxxxxxxxx_K_xxGxxxxxxx
A0A1D8PL99	58	K	xxxxxxxxxx_K_xxxxxKxxxx
A0A1D8PL99	143	K	xxxxxAxxxx_K_xxxxxxxxxx
A0A1D8PL99	14	K	xxxxxAxxxx_K_xxxxxxxxxx
A0A1D8PL99	23	K	xxxxxxxxxx_K_xxVxxxxxxx
A0A1D8PL99	131	K	xxxxxxxxxx_K_xxxxxRxxxx
A0A1D8PL99	196	K	xxxxxxxxxx_K_xxxxxxxxxA
A0A1D8PLC9	149	K	xxxxxxxxxx_K_xxxxxRxxxx
A0A1D8PLC9	38	K	xxxxxxxxxA_K_xxxxxxxxxx
A0A1D8PLC9	53	K	xxxxxxxxxx_K_Axxxxxxxxx
A0A1D8PLC9	161	K	xxxxxxxxxx_K_xxxAxxxxxx
A0A1D8PLC9	131	K	xxxxxxxxxx_K_xxxxxRxxxx
A0A1D8PLI2	160	K	xxxxxxVxxA_K_xxxxxxxxxx
A0A1D8PLI2	28	K	xxxxxxxxxx_K_xxxxxxRxxx
A0A1D8PM41	7	K	xxxxxAxxxx_K_xxxxxxxxxx
A0A1D8PM41	102	K	xxxxxxxxxx_K_xxxxxxxxxA
A0A1D8PM41	14	K	xxxxxxxxxx_K_xxVxxxxxxx
A0A1D8PM41	80	K	xxxxxxGxxx_K_xxxxxxxxxx
A0A1D8PM75	24	K	xxxxxxxxxG_K_xxxxxxxxxx
A0A1D8PM75	30	K	xxxxxxxxxx_K_xxVxxxxxxx
A0A1D8PM75	34	K	xxxxxxxxxx_K_xxxxxKxxxx
A0A1D8PN83	56	K	xxxxxxxxxx_K_xxxxAxxxxx
A0A1D8PN83	43	K	xxxxxxxxxx_K_xxxxAxxxxx
A0A1D8PN83	46	K	xxxxxxxxxx_K_Axxxxxxxxx
A0A1D8PN83	141	K	xxxxxxxxxx_K_xxxxAxxxxx
A0A1D8PN83	36	K	xAxxxxxxxx_K_xxxxxxxxxx
A0A1D8PNQ6	21	K	xxxxxxxxxG_K_xxxxxxxxxx
A0A1D8PNQ6	12	K	xxxxxxxxAx_K_xxxxxxxxxx
A0A1D8PNQ6	46	K	xxxxxxxxxx_K_xxxxxKxxxx
A0A1D8PNQ6	35	K	xxxxxxxxxx_K_Axxxxxxxxx
A0A1D8PNQ6	97	K	xxxxxxxxxx_K_xxxxxRxxxx
A0A1D8PNQ6	52	K	xxxxxxxxxx_K_xxxxxKxxxx
A0A1D8PNQ6	70	K	xxxxxxxxxx_K_xxGxxxxxxx
A0A1D8PNQ6	94	K	xxxxxxxxVx_K_xxxxxxxxxA
A0A1D8PNQ6	9	K	xxxxxxxxxx_K_xxxxAxxxxx
A0A1D8PNZ7	957	K	xxxxxxxxxx_K_Gxxxxxxxxx
A0A1D8PP14	58	K	xxxxxxxxxx_K_xxxxxxxxxA
A0A1D8PP14	28	K	xxxxxxxxxx_K_xxVxxxxxxx
A0A1D8PP14	62	K	xxxxxxxxxx_K_xxAxxxxxxx
A0A1D8PP14	13	K	xxxxxxxxxG_K_xxxxxxxxxx
A0A1D8PP14	44	K	xxxxxxxxxG_K_xxxxxxxxxx
A0A1D8PPE0	64	K	xxxxxxVxxA_K_xxxxxxxxxx
A0A1D8PPE0	70	K	xxxxxxxxxx_K_xxxxxKxxxx
A0A1D8PPE0	112	K	xxxxRxxxxx_K_xxxxxxxxxx
A0A1D8PPE0	43	K	xxxxxxxxAx_K_xxxxxxxxxx
A0A1D8PPE0	104	K	xAxxxxxxxx_K_xxxxxxxxxx
A0A1D8PPE0	27	K	xxxxxAxxxx_K_xxxxxxxxxx
A0A1D8PPE0	93	K	xxxxxxxxxx_K_xxxxxRxxxx
A0A1D8PPK1	161	K	xxxxxxxxxA_K_xxxxxxxxxx
A0A1D8PPN6	126	K	xxxxxxxxxG_K_xxxxxxxxxx
A0A1D8PPN6	119	K	xxxxAxxxxx_K_xxxxxxxxxx
A0A1D8PPN6	124	K	xxxxxxxxxx_K_Gxxxxxxxxx
A0A1D8PPN6	37	K	xxxxxxxxxx_K_Gxxxxxxxxx
A0A1D8PPN6	112	K	xxxxxxxxxA_K_xxxxxxxxxx
A0A1D8PPN6	65	K	xxxxxxxxxx_K_xxxxAxxxxx
A0A1D8PPS1	16	K	xxxxxxxxAx_K_xxxxxxxxxx
A0A1D8PPS1	6	K	xxxxxxAxxx_K_xxAxxxxxxx
A0A1D8PPS1	96	K	xxxxxxxxxx_K_xxVxxxxxxx
A0A1D8PPS1	74	K	xxxxxxxxAx_K_xxxxxxxxxx
A0A1D8PPS1	49	K	xxxxxxxxxx_K_xxxxxxxxxA
A0A1D8PPS1	61	K	xxxxxxxxAx_K_xxxxxxxxxx
A0A1D8PPT5	120	K	xxxxxxxxVx_K_xxxxxxxxxA
A0A1D8PPT5	64	K	xxxxxxxxxx_K_xxxxxRxxxx
A0A1D8PPT5	72	K	xxxxxxxxxx_K_xxxAxxxxxx
A0A1D8PPT5	63	K	xxxxxxxAxx_K_xxxxxxxxxx
A0A1D8PPT5	40	K	xxxxxxxxAx_K_xxxxxxxxxx
A0A1D8PPT5	10	K	xxxxxxAxxx_K_xxxxxxxxxx
A0A1D8PQN0	45	K	xAxxxxxxxx_K_xxxxxxxxxx
A0A1D8PQN0	14	K	xxxxxxxxxx_K_xxGxxxxxxx
A0A1D8PQQ5	56	K	xxxxxxxxxx_K_xxGxxxxxxx
A0A1D8PQQ5	96	K	xxxxxxxxxG_K_xxxxxxxxxx
A0A1D8PQQ5	108	K	xxxxxxxxxx_K_xxxxxxRxxx
A0A1D8PQQ5	139	K	xxxxxxxxxx_K_xxxxxRxxxx
A0A1D8PQQ5	27	K	xxxxxxxxxx_K_xxxAxxxxxx
A0A1D8PQQ5	34	K	xxxxxxxAxx_K_xxxxxxxxxx
A0A1D8PQQ5	80	K	xxxxxxxxxx_K_xxAxxxxxxx
A0A1D8PQQ5	49	K	xxxxxxxxxx_K_Axxxxxxxxx
A0A1D8PQQ5	90	K	xxxxxxxxxx_K_xxVxxxxxxx
A0A1D8PQQ5	48	K	xxxxxxxxVx_K_xxxxxxxxxA
A0A1D8PSC5	132	K	xxxxxAxxxx_K_xxxxxxxxxx
A0A1D8PSC5	137	K	xxxxxxxAxx_K_xxxxxxxxxx
A0A1D8PSC5	19	K	xxxxxxxxAx_K_xxxxxxxxxx
A0A1D8PSC5	126	K	xxxxxxxxxx_K_Axxxxxxxxx
A0A1D8PSC5	93	K	xxxxxxxxxx_K_xxxxAxxxxx
A0A1D8PSC5	111	K	xxxxxxxxxG_K_xxxxxxxxxx
A0A1D8PSC5	86	K	xxxxxxxxxx_K_xxxxxxxxxA
A0A1D8PSK2	53	K	xxxxxxxxxG_K_xxxxxxxxxx
A0A1D8PSK2	3	K	xxxxxxxxxG_K_xxxxxxxxxx
A0A1D8PSK2	20	K	xAxxxxxxxx_K_xxxxxxxxxx
A0A1D8PSK2	15	K	xxxxAxAxxx_K_xxxxxxxxxx
A0A1D8PSV5	109	K	xxxxxxxxxA_K_xxxxxxxxxx
A0A1D8PSV5	208	K	xxxxxxxxAx_K_xxxxxxxxxx
A0A1D8PSV5	213	K	xxxxxxxxxA_K_xxxxxxxxxx
A0A1D8PSV5	225	K	xxxxxxAxxx_K_xxxxxxxxxx
A0A1D8PSV5	79	K	xxxxxxxxxx_K_xxxxxxxxxA
A0A1D8PSV5	107	K	xxxxxxxxAx_K_xxxxxxxxxx
A0A1D8PSV5	142	K	xxxxxxxxxG_K_xxxxxxxxxx
A0A1D8PSV5	76	K	xxxxxxxxxx_K_xxxxxxxxxA
A0A1D8PSV5	191	K	xxxxxxxxxx_K_xxxAxxxxxx
A0A1D8PSV5	52	K	xxxxxxxxxx_K_Axxxxxxxxx
A0A1D8PSV5	152	K	xxxxAxAxxx_K_xxxxxxxxxx
A0A1D8PSV5	46	K	xxxxxxxxxx_K_xxVxxxxxxx
A0A1D8PSV5	8	K	xxxxxxAxxx_K_xxxxxxxxxx
A0A1D8PTI7	72	K	xxxxxxxxxA_K_xxxxxxxxxx
A0A1D8PTI7	22	K	xAxxxxxxxx_K_xxxxxxxxxx
A0A1D8PTR4	46	K	xxxxxxxxxx_K_Axxxxxxxxx
A0A1D8PTR4	33	K	xxxxxxxxxx_K_xxxxxxRxxx
A0A1D8PTR4	16	K	xxxxxxxxxG_K_xxxxxxxxxx
A0A1D8PTW6	224	K	xxxxxxxxxx_K_xxxxxxxxxA
A0A1D8PTW6	391	K	xxxxxxxxxx_K_xxxxxKxxxx
A0A1D8PTW6	300	K	xxxxxxxxxx_K_xxxxxxxxxA
A0A1D8PTW6	304	K	xxxxxxxxxx_K_xxVxxxxxxx
A0A1D8PTW6	311	K	xxxxxxVxxA_K_xxxxxxxxxx
A0A1D8PTW6	286	K	xAxxxxxxxx_K_xxxxxxxxxx
A0A1D8PTW6	397	K	xxxxxxxxxx_K_xxxxxxxxxA
A0A1D8PTW6	229	K	xxxxxxxxxx_K_xxxxAxxxxx
A0A1D8PTW6	259	K	xxxxxxxxxx_K_xxAxxxxxxx
A0A1D8PTW6	442	K	xxxxxxxxxx_K_xxxAxxxxxx
G1UB11	290	K	xxxxxxxAxx_K_xxxxxxxxxx
G1UB11	82	K	xxxxxxxxxx_K_Axxxxxxxxx
G1UB11	111	K	xxxxxxxxAx_K_xxxxxxxxxx
G1UB11	395	K	xxxxxxxxVx_K_xxxxxxxxxA
G1UB11	120	K	xxxxxxxxxx_K_xxVxxxxxxx
G1UB61	308	K	xxxxxxxxxG_K_xxxxxxxxxx
G1UB61	355	K	xxxxxxxxxx_K_xxxxxxRxxx
O13289	147	K	xxxxxxxxxx_K_xxxxxxxxxA
O13289	293	K	xxxxxxxxxG_K_xxxxxxxxxx
O13289	83	K	xxxxxxxxxG_K_xxxxxxxxxx
O13289	475	K	xxxxxxxxAx_K_xxxxxxxxxx
O13289	55	K	xxxxxxVxxA_K_xxxxxxxxxx
O13426	336	K	xAxxxxxxxx_K_xxxxxxxxxx
O13426	442	K	xxxxxxxxxx_K_xxVxxxxxxx
O13426	451	K	xxxxxxxxxx_K_xxAxxxxxxx
O13426	358	K	xxxxxxxxxx_K_xxxxAxxxxx
O13426	433	K	xAxxxxxxxx_K_xxxxxxxxxx
O13426	325	K	xxxxxxxxxx_K_xxxAxxxxxx
O13426	328	K	xxxxxxxxxA_K_xxxxxxxxxx
O13426	411	K	xxxxxxxxxx_K_xxVxxxxxxx
O13426	378	K	xxxxxxxAxx_K_xxxxxxxxxx
O13426	151	K	xxxxxxxxxx_K_xxAxxxxxxx
O13426	317	K	xxxxxxxxxx_K_xxxxxxxxxA
O13426	180	K	xxxxxxxxxx_K_xxxxxRxxxx
O13426	371	K	xxxxxxxxxx_K_xxxAxxxxxx
O42766	13	K	xxxxxxVxxA_K_xxxxxxxxxx
O42766	74	K	xxxxxxxxxA_K_xxxxxxxxxx
O42766	70	K	xxxxxxxxxx_K_xxAxxxxxxx
O42766	126	K	xxxxxxxxxx_K_Gxxxxxxxxx
O42766	51	K	xxxxxxxxAx_K_xxxxxxxxxx
O42766	143	K	xxxxxxAxxx_K_xxAxxxxxxx
O42766	141	K	xxxxxxxxAx_K_xxxxxxxxxx
O42817	88	K	xxxxxxxAxx_K_xAxxxxxxxx
O42817	34	K	xxxxxxxxxx_K_xxVxxxxxxx
O42817	52	K	xxxxxxxxxG_K_xxxxxxxxxx
O42817	56	K	xxxxxxxxxx_K_xxxxAxxxxx
O42825	166	K	xxxxxxxxxA_K_xxxxxxxxxx
O43101	268	K	xxxxxxxxxx_K_xxVxxxxxxx
O43101	115	K	xxxxxxxxxx_K_xxxxAxxxxx
O43101	32	K	xxxxxxxxxx_K_xxVxxxxxxx
O43101	88	K	xxxxRxxxxx_K_xxxxxxxxxx
O43101	273	K	xxxxxxxxxx_K_xxAxxxxxxx
O43101	359	K	xxxxxxxxAx_K_xxxxxxxxxx
O43133	95	K	xxxxxxxxxx_K_xxxAxxxxxx
O59931	45	K	xxxxxxxxAx_K_xxxxxxxxxx
O59931	199	K	xxxxxxxxAx_K_xxxxxxxxxx
O59931	5	K	xxxxxxxAxx_K_xxxxxxxxxx
O59931	64	K	xxxxxxxxxx_K_xxxxxRxxxx
O59931	88	K	xxxxxxxxAx_K_xxxxxxxxxx
O59931	192	K	xxxxxxxxxx_K_xxxxAxxxxx
O59931	122	K	xxxxxxxxxx_K_xxxxxxxxxA
O59931	128	K	xxxxxxxxxx_K_xxxAxxxxxx
O59931	104	K	xxxxxxxxxx_K_xxxxxxxxxA
O59931	131	K	xxxxxxxxxx_K_xxxxAxxxxx
O74189	15	K	xxxxxxxxAx_K_xxxxxxxxxx
O74198	166	K	xxxxxxxxxA_K_xxxxxxxxxx
O74198	167	K	xxxxxxxxAx_K_xxxxxxxxxx
O74198	329	K	xxxxxxxxxx_K_xxxAxxxxxx
O74198	335	K	xxxxxxxxAx_K_xxxxxxxxxx
O74198	338	K	xxxxxxxxxx_K_xxxxAxxxxx
O74198	256	K	xxxxxxxxxx_K_xxxxxxxxxA
O74198	37	K	xxxxxxxxxA_K_xxxxxxxxxx
O74198	261	K	xxxxxxxxxx_K_xxxxAxxxxx
O74198	268	K	xxxxxxxxAx_K_xxxxxxxxxx
O74198	39	K	xxxxxxxAxx_K_xAxxxxxxxx
O74198	99	K	xxxxxxxxxx_K_Gxxxxxxxxx
O74261	468	K	xxxxxxxAxx_K_xAxxxxxxxx
O74261	471	K	xxxxxxxxxA_K_xxxxxxxxxx
O74261	81	K	xxxxAxxxxx_K_xxxxxxxxxx
O74261	88	K	xxxxxxxxxA_K_xxxxxxxxxx
O74261	441	K	xxxxxxxxAx_K_xxxxxxxxxx
O74261	447	K	xxxxxxxxxx_K_xxAxxxxxxx
O74261	456	K	xxxxxxxxxx_K_xxVxxxxxxx
O74261	74	K	xxxxxxVxxA_K_xxxxxxxxxx
O74261	355	K	xxxxxxxxxx_K_xxxxAxxxxx
O74261	197	K	xxxxxxxxxG_K_xxxxxxxxxx
O74261	449	K	xxxxxxxxxx_K_Axxxxxxxxx
O74261	23	K	xxxxxxxxxx_K_xxxxxRxxxx
O74261	96	K	xxxxxxxxAx_K_xxxxxxxxxx
O74261	228	K	xxxxxxxxxG_K_xxxxxxxxxx
O74261	293	K	xxxxxxxxAx_K_xxxxxxxxxx
O74261	50	K	xxxxxxxxxx_K_Gxxxxxxxxx
O74261	502	K	xxxxxxxxxx_K_Gxxxxxxxxx
O74261	184	K	xxxxxxxAxx_K_xxxxxxxxxx
O74261	187	K	xxxxxxxxxG_K_xxxxxxxxxx
O74261	487	K	xxxxxxxxxG_K_xxxxxxxxxx
O74261	496	K	xxxxxxxxxx_K_Gxxxxxxxxx
O74261	67	K	xxxxxAxxxx_K_xxxxxxxxxx
O74261	397	K	xxxxxxxAxx_K_xxxxxxxxxx
O74261	64	K	xxxxxxxxAx_K_xxxxxxxxxx
O74261	121	K	xxxxxxxxxx_K_xxxAxxxxxx
O74261	379	K	xAxxxxxxxx_K_xxxxxxxxxx
O93803	396	K	xxxxxxxAxx_K_xxxxxxxxxx
O93827	137	K	xxxxxxxxAx_K_xxxxxxxxxx
O93827	143	K	xxxxxxxxxx_K_xxVxxxxxxx
O93827	306	K	xxxxxxxAxx_K_xxxxxxxxxx
O93827	125	K	xxxxxxxxxx_K_xxxxAxxxxx
O93827	2	K	xxxxxxxxxx_K_Gxxxxxxxxx
O93827	344	K	xxxxxxVxxA_K_xxxxxxxxxx
O93827	300	K	xxxxxAxxxx_K_xxxxxxxxxx
O93852	531	K	xxxxxxxAxx_K_xxxxxxxxxx
O93852	534	K	xxxxAxxxxx_K_xxxxxxxxxx
O93852	406	K	xxxxxxxxxx_K_xxAxxxxxxx
O93852	209	K	xxxxxxxxxx_K_xxxxxKxxxx
O94030	115	K	xxxxxxxxxx_K_xxxAxxxxxx
O94030	96	K	xxxxRxxxxx_K_xxxxxxxxxx
O94038	18	K	xxxxxxxxxG_K_xxxxxxxxxx
O94038	22	K	xxxxxxxxxx_K_xxxxxKxxxx
O94038	319	K	xxxxxxxxxx_K_xxGxxxxxxx
O94038	331	K	xxxxxxxxxx_K_xxxxxKxxxx
O94038	28	K	xxxxxxxxxx_K_xxAxxxxxxx
O94038	30	K	xxxxxxxxxx_K_Axxxxxxxxx
O94038	233	K	xxxxxxxxAx_K_xxxxxxxxxx
O94038	234	K	xxxxxxxAxx_K_xxxxxxxxxx
O94038	226	K	xxxxxxxxxx_K_xxxxAxxxxx
O94038	84	K	xxxxxxxxxx_K_xxxxAxxxxx
O94038	337	K	xxxxxxxxxG_K_xxxxxxxxxx
O94038	300	K	xxxxxxxxxx_K_xxxxAxxxxx
O94038	8	K	xxxxxxxxxx_K_Axxxxxxxxx
O94038	292	K	xxxxxxxxxx_K_Gxxxxxxxxx
O94038	207	K	xxxxxxxxxx_K_Gxxxxxxxxx
O94069	412	K	xxxxxxxAxx_K_xxxxxxxxxx
O94069	127	K	xxxxxxxxxx_K_Axxxxxxxxx
O94083	114	K	xAxxxxxxxx_K_xxxxxxxxxx
O94083	155	K	xxxxxxxxAx_K_xxxxxxxxxx
O94083	28	K	xxxxxxxAxx_K_xxxxxxxxxx
O94150	204	K	xxxxxxxxxx_K_xxxxxxRxxx
O94150	120	K	xxxxxxxxxx_K_xxxxxxRxxx
P0CB54	185	K	xxxxxxxxxG_K_xxxxxxxxxx
P0CB63	48	K	xxxxxxxxxx_K_xxGxxxxxxx
P0CH96	46	K	xxxxxxxxxG_K_xxxxxxxxxx
P0CH96	426	K	xxxxRxxxxx_K_xxxxxxxxxx
P0CH96	124	K	xxxxAxxxxx_K_xxxxxxxxxx
P0CH96	125	K	xxxxxxxxxx_K_xxGxxxxxxx
P0CH96	141	K	xxxxxxxxxx_K_Axxxxxxxxx
P0CH96	17	K	xxxxxxxxxG_K_xxxxxxxxxx
P0CH96	132	K	xxxxxxxxxG_K_xxxxxxxxxx
P0CH96	354	K	xxxxxxxxxG_K_xxxxxxxxxx
P0CH96	269	K	xxxxxxxxxx_K_Axxxxxxxxx
Q9Y7F0	13	K	xxxxxxAxxx_K_xxAxxxxxxx
Q9Y7F0	14	K	xxxxxAxxxx_K_xxxxxxxxxx
Q9Y7F0	95	K	xxxxxxxxxG_K_xxxxxxxxxx
Q9Y7F0	132	K	xxxxxxxxxx_K_Gxxxxxxxxx
Q9Y7F0	31	K	xxxxxxxxxx_K_Gxxxxxxxxx
Q96W54	82	K	xxxxxxxxxx_K_xxxxxRxxxx
Q96W54	71	K	xxxxxxxxxx_K_xxVxxxxxxx
Q96W54	60	K	xxxxxxxxxG_K_xxxxxxxxxx
Q96W54	19	K	xxxxxxxxAx_K_xxxxxxxxxx
Q59XQ1	20	K	xxxxxxxxAx_K_xxxxxxxxxx
Q59XQ1	147	K	xxxxxxxxxx_K_Gxxxxxxxxx
P0CY31	148	K	xxxxxxxxAx_K_xxxxxxxxxx
P0CY31	64	K	xxxxxxxxxx_K_xxVxxxxxxx
P0CY31	139	K	xxxxxxxxxx_K_xxGxxxxxxx
P0CY31	59	K	xxxxxxxxxx_K_Gxxxxxxxxx
P0CY33	144	K	xxxxxxxxxx_K_xxxxxRxxxx
P0CY34	171	K	xxxxxAxxxx_K_xxxxxxxxxx
P0CY34	69	K	xxxxxAxxxx_K_xxxxxxxxxx
P0CY34	287	K	xxxxxxxxxx_K_xxxxxxRxxx
P0CY34	80	K	xAxxxxxxxx_K_xxxxxxxxxx
P0CY34	277	K	xxxxxxxAxx_K_xxxxxxxxxx
P0CY34	268	K	xxxxxxxxxG_K_xxxxxxxxxx
P0CY34	34	K	xxxxxxAxxx_K_xxxxxxxxxx
Q59QD6	454	K	xxxxxxxAxx_K_xAxxxxxxxx
Q59QD6	36	K	xxxxxxxxxx_K_xxxxxxxxxA
Q59QD6	177	K	xxxxxxxxxx_K_xxGxxxxxxx
Q59QD6	178	K	xxxxxxxxxx_K_xxxxxKxxxx
Q59QD6	376	K	xAxxxxxxxx_K_xxxxxxxxxx
Q59QD6	170	K	xxxxRxxxxx_K_xxxxxxxxxx
Q59QD6	393	K	xxxxxxxxxx_K_xxxxAxxxxx
Q59QD6	401	K	xxxxxxxAxx_K_xxxxxxxxxx
Q59QD6	55	K	xAxxxxxxxx_K_xxxxxxxxxx
Q59QD6	62	K	xxxxxAxxxx_K_xxxxxxxxxx
Q59QD6	214	K	xxxxxxxxxx_K_xxxxxKxxxx
Q59QD6	384	K	xxxxxxxxxx_K_xxxxxKxxxx
Q59QD6	253	K	xxxxxxxxxx_K_xxGxxxxxxx
Q59QD6	406	K	xAxxxxxxxx_K_xxxxxxxxxx
Q59QD6	154	K	xxxxxxxAxx_K_xxxxxxxxxx
Q59QD6	437	K	xxxxxAxxxx_K_xxxxxxxxxx
Q59QD6	441	K	xxxxxxxxVx_K_xxxxxxxxxA
Q59QD6	220	K	xxxxxxxxxG_K_xxxxxxxxxx
Q59QD6	224	K	xxxxxxxxxG_K_xxxxxxxxxx
Q59QD6	30	K	xxxxxxxxxx_K_xxGxxxxxxx
Q59QD6	41	K	xxxxxxxxxx_K_xxxxAxxxxx
Q59QD6	450	K	xxxxxxxxxx_K_xxxxAxxxxx
P10613	451	K	xxxxxxxxxG_K_xxxxxxxxxx
P10613	454	K	xxxxxxxxxx_K_Gxxxxxxxxx
P10613	344	K	xxxxxxxxxx_K_Gxxxxxxxxx
P10613	181	K	xxxxxxxxxx_K_xxxxAxxxxx
P10613	190	K	xxxxxxxxVx_K_xxxxxxxxxA
P10613	147	K	xxxxxxxxxA_K_xxxxxxxxxx
P10613	156	K	xxxxxxxxxx_K_xxVxxxxxxx
P10613	108	K	xxxxxxVxxA_K_xxxxxxxxxx
P10613	128	K	xxxxxxxxxG_K_xxxxxxxxxx
P10613	252	K	xxxxxxAxxx_K_xxAxxxxxxx
P10613	382	K	xxxxxxxxxx_K_xxxxxRxxxx
P12461	150	K	xxxxxxxxxx_K_xxxxxRxxxx
P12461	276	K	xxxxxxxxxx_K_xxxxxxRxxx
P13649	104	K	xxxxxxGxxx_K_xxxxxxxxxx
P13649	6	K	xxxxxxxxxx_K_xxxxxxxxxA
P22011	42	K	xxxxxxxxxx_K_Gxxxxxxxxx
P22011	47	K	xxxxxxxxxx_K_xxxxxRxxxx
P22011	88	K	xxxxAxxxxx_K_xxxxxxxxxx
P22011	139	K	xxxxxxxxVx_K_xxxxxxxxxA
P22011	152	K	xxxxxxxAxx_K_xxxxxxxxxx
P22011	153	K	xxxxxxAxxx_K_xxxxxxxxxx
P22011	21	K	xxxxxxxxxx_K_xxxxxxxxxA
P22011	29	K	xxxxxxxxxx_K_xxxxxRxxxx
P22011	17	K	xxxxxxxxxG_K_xxxxxxxxxx
P22011	14	K	xxxxxxAxxx_K_xxxxxxxxxx
P22011	74	K	xxxxxxxxxG_K_xxxxxxxxxx
P25997	135	K	xxxxxxAxxx_K_xxxxxxxxxx
P25997	145	K	xxxxxxxxxx_K_xxxxxxxxxA
P25997	164	K	xxxxxxVxxA_K_xxxxxxxxxx
P25997	65	K	xxxxxxxxxA_K_xxxxxxxxxx
P25997	1010	K	xxxxxxAxxx_K_xxAxxxxxxx
P25997	211	K	xxxxxxxxxx_K_xxxxxxxxxA
P25997	942	K	xxxxxxxAxx_K_xxxxxxxxxx
P25997	199	K	xxxxAxAxxx_K_xxxxxxxxxx
P25997	190	K	xxxxxxxxxx_K_xxxxAxxxxx
P25997	665	K	xxxxxxxxxx_K_xxxxAxxxxx
P25997	635	K	xxxxxxxxxx_K_xxxxAxxxxx
P25997	636	K	xxxxxxxxxx_K_xxxAxxxxxx
P25997	742	K	xxxxxxxxxx_K_xxxxAxxxxx
P25997	996	K	xxxxxxxxxx_K_xxxxxxxxxA
P25997	794	K	xxxxxxxxxx_K_xxxxxRxxxx
P25997	451	K	xAxxxxxxxx_K_xxxxxxxxxx
P25997	268	K	xAxxxxxxxx_K_xxxxxxxxxx
P25997	1019	K	xxxxxxxxxx_K_xxxAxxxxxx
P25997	627	K	xxxxxxxxxx_K_Gxxxxxxxxx
P25997	298	K	xxxxxxxxxx_K_xxxAxxxxxx
P25997	864	K	xAxxxxxxxx_K_xxxxxxxxxx
P25997	556	K	xxxxxxxxxx_K_xxxAxxxxxx
P25997	186	K	xxxxxxxxxx_K_xxVxxxxxxx
P25997	8	K	xxxxxAxxxx_K_xxxxxxxxxx
P25997	472	K	xxxxxxxxAx_K_xxxxxxxxxx
P28870	80	K	xxxxxxAxxx_K_xxxxxxxxxx
P28870	48	K	xxxxxxxxxG_K_xxxxxxxxxx
P28870	86	K	xxxxxxxxxx_K_xxxxxxxxxA
P28870	73	K	xxxxxxxxxG_K_xxxxxxxxxx
P28870	38	K	xxxxxxxxxG_K_xxxxxxxxxx
P30418	384	K	xxxxxAxxxx_K_xxxxxxxxxx
P30575	82	K	xxxxxxxxxA_K_xxxxxxxxxx
P30575	90	K	xxxxxxVxxA_K_xxxxxxxxxx
P30575	436	K	xAxxxxxxxx_K_xxxxxxxxxx
P30575	259	K	xxxxxxxxxG_K_xxxxxxxxxx
P30575	236	K	xxxxxxxAxx_K_xxxxxxxxxx
P30575	242	K	xxxxxxxxxG_K_xxxxxxxxxx
P30575	256	K	xxxxAxxxxx_K_xxxxxxxxxx
P30575	29	K	xxxxxxxxxx_K_Gxxxxxxxxx
P30575	142	K	xxxxxxxxxA_K_xxxxxxxxxx
P30575	104	K	xxxxxxxxxx_K_xxxxAxxxxx
P30575	432	K	xxxxxxxxAx_K_xxxxxxxxxx
P30575	196	K	xxxxxxxxxx_K_xxxxxKxxxx
P30575	335	K	xxxxxxxxxx_K_xxxxxxxxxA
P30575	341	K	xxxxxxxxxx_K_xxxAxxxxxx
P30575	202	K	xxxxxxxxxx_K_xxxxAxxxxx
P30575	221	K	xxxxxxxxxx_K_xxxxAxxxxx
P30575	412	K	xxxxxxxxxA_K_xxxxxxxxxx
P30575	400	K	xxxxxxxxxx_K_xxxxAxxxxx
P30575	6	K	xxxxxxxxAx_K_xxxxxxxxxx
P30575	61	K	xxxxxxxxxG_K_xxxxxxxxxx
P31225	153	K	xxxxxAxxxx_K_xxxxxxxxxx
P31225	228	K	xxxxxxxxxx_K_xxxxxKxxxx
P31225	187	K	xxxxxxxxxG_K_xxxxxxxxxx
P31353	10	K	xxxxxxxxxx_K_xxVxxxxxxx
P31353	217	K	xxxxxxxxxx_K_Gxxxxxxxxx
P34948	204	K	xxxxxxxxxx_K_xxGxxxxxxx
P34948	208	K	xxxxxxxxxG_K_xxxxxxxxxx
P34948	342	K	xxxxxxxxxx_K_Gxxxxxxxxx
P34948	236	K	xxxxRxxxxx_K_xxxxxxxxxx
P39827	140	K	xxxxxxAxxx_K_xxAxxxxxxx
P39827	132	K	xxxxxxxxxx_K_xxxAxxxxxx
P39827	308	K	xxxxxxxxAx_K_xxxxxxxxxx
P39827	302	K	xxxxxxxxxx_K_xxxAxxxxxx
P39827	61	K	xxxxxxxxxx_K_xxxxxxRxxx
P40910	33	K	xxxxxxxxxx_K_Axxxxxxxxx
P40910	187	K	xxxxxAxxxx_K_xxxxxxxxxx
P40910	240	K	xxxxxxxxxx_K_Gxxxxxxxxx
P40910	27	K	xxxxxxxxxx_K_xxxxxKxxxx
P40910	167	K	xxxxxxxxxx_K_xxxxxxRxxx
P40910	152	K	xxxxxxxxxx_K_xxxAxxxxxx
P40910	160	K	xxxxxxAxxx_K_xxxxxxxxxx
P40910	243	K	xxxxxxxxxx_K_xxxxxKxxxx
P40910	249	K	xxxxxxxxxx_K_xxVxxxxxxx
P40910	19	K	xxxxxxxxxx_K_xxxxxxRxxx
P40910	62	K	xxxxxxxxxx_K_Gxxxxxxxxx
P40910	109	K	xxxxxxxxxx_K_xxxxxRxxxx
P40910	45	K	xxxxxxxxxG_K_xxxxxxxxxx
P40910	151	K	xxxxxxxxxx_K_xxxxAxxxxx
P40910	94	K	xxxxxxxxxG_K_xxxxxxxxxx
P40910	144	K	xxxxxxxAxx_K_xxxxxxxxxx
P41797	98	K	xxxxxxxxAx_K_xxxxxxxxxx
P41797	560	K	xxxxxxxxxx_K_xxAxxxxxxx
P41797	566	K	xxxxxxxAxx_K_xxxxxxxxxx
P41797	568	K	xxxxxxxxxx_K_xxxAxxxxxx
P41797	457	K	xxxxxxxxxG_K_xxxxxxxxxx
P41797	530	K	xAxxxxxxxx_K_xxxxxxxxxx
P41797	516	K	xxxxxxxxxx_K_xxxxAxxxxx
P41797	523	K	xxxxxxxxAx_K_xxxxxxxxxx
P41797	138	K	xAxxxxxxxx_K_xxxxxxxxxx
P41797	86	K	xxxxxxxxxA_K_xxxxxxxxxx
P41797	91	K	xxxxxxxxxx_K_xxxxAxxxxx
P41797	525	K	xxxxxxAxxx_K_xxxxxxxxxx
P41797	124	K	xxxxxxxxxx_K_xxxxAxxxxx
P41797	496	K	xxxxxxxxxG_K_xxxxxxxxxx
P41797	499	K	xxxxxxGxxx_K_xxxxxxxxxx
P41797	95	K	xxxxxxxxxx_K_Axxxxxxxxx
P41797	327	K	xxxxAxAxxx_K_xxxxxxxxxx
P41797	185	K	xAxxxxxxxx_K_xxxxxxxxxx
P41797	347	K	xxxxRxxxxx_K_xxxxxxxxxx
P41797	356	K	xxxxxxxxxG_K_xxxxxxxxxx
P41797	506	K	xxxxxxxxxx_K_Gxxxxxxxxx
P41797	250	K	xxxxxxxxxx_K_xxxxxxRxxx
P41797	75	K	xxxxxxxxxx_K_xxxxxxxxxA
P41797	54	K	xxxxxxxxAx_K_xxxxxxxxxx
P41797	69	K	xxxxxxVxxA_K_xxxxxxxxxx
P41797	511	K	xxxxxxxxxx_K_xxxxxxxxxA
P41797	126	K	xxxxxxxxxx_K_xxAxxxxxxx
P41797	549	K	xxxxxxAxxx_K_xxxxxxxxxx
P41797	558	K	xxxxxxxxxx_K_xxxxAxxxxx
P41797	157	K	xxxxxxxxAx_K_xxxxxxxxxx
P41797	3	K	xxxxxxxxxx_K_Axxxxxxxxx
P41797	318	K	xxxxxxxxxG_K_xxxxxxxxxx
P41797	324	K	xxxxxxxxxA_K_xxxxxxxxxx
P41797	450	K	xxxxxxxAxx_K_xxxxxxxxxx
P41797	538	K	xxxxxxxxxA_K_xxxxxxxxxx
P42800	225	K	xxxxxxxxxA_K_xxxxxxxxxx
P42800	230	K	xxxxAxxxxx_K_xxxxxxxxxx
P42800	155	K	xxxxxxxxxA_K_xxxxxxxxxx
P42800	163	K	xAxxxxxxxx_K_xxxxxxxxxx
P42800	37	K	xxxxxxxxxG_K_xxxxxxxxxx
P42800	94	K	xxxxxxxxVx_K_xxxxxxxxxA
P42800	365	K	xxxxxxxxxx_K_xxVxxxxxxx
P42800	395	K	xxxxxxxxxx_K_xxxAxxxxxx
P42800	214	K	xxxxxxxxVx_K_xxxxxxxxxA
P42800	454	K	xxxxxxxxxx_K_Gxxxxxxxxx
P42800	314	K	xxxxxxGxxx_K_xxxxxxxxxx
P43063	63	K	xxxxxxxxxx_K_xxxxxRxxxx
P43065	15	K	xxxxxxxAxx_K_xxxxxxxxxx
P43065	369	K	xxxxxxxxxA_K_xxxxxxxxxx
P43065	374	K	xxxxxxxxxx_K_xxAxxxxxxx
P43065	200	K	xxxxxxxAxx_K_xxxxxxxxxx
P43065	226	K	xxxxxxxxxx_K_xxxxxxxxxA
P43065	67	K	xAxxxxxxxx_K_xxxxxxxxxx
P43065	3	K	xxxxxxxxxx_K_xxVxxxxxxx
P43069	1254	K	xxxxxxxxxA_K_xxxxxxxxxx
P43073	172	K	xxxxxxxxxx_K_xxxxAxxxxx
P43073	5	K	xxxxxxxxVx_K_xxxxxxxxxA
P46250	136	K	xxxxxxxxxx_K_xxxxxRxxxx
P46273	191	K	xxxxAxxxxx_K_xxxxxxxxxx
P46273	147	K	xxxxxxxxAx_K_xxxxxxxxxx
P46273	331	K	xxxxxxVxxA_K_xxxxxxxxxx
P46273	346	K	xxxxxxxxxx_K_xxxxxKxxxx
P46273	111	K	xxxxxxVxxA_K_xxxxxxxxxx
P46273	296	K	xxxxxxxxxA_K_xxxxxxxxxx
P46273	318	K	xxxxxxxxxx_K_xxxxxxxxxA
P46273	17	K	xxxxxxxxAx_K_xxxxxxxxxx
P46273	416	K	xxxxxxAxxx_K_xxxxxxxxxx
P46273	352	K	xxxxxxxxxx_K_xxxxAxxxxx
P46273	249	K	xAxxxxxxxx_K_xxxxxxxxxx
P46273	263	K	xxxxxxxxxA_K_xxxxxxxxxx
P46273	274	K	xxxxxxxxAx_K_xxxxxxxxxx
P46273	290	K	xxxxxxxxAx_K_xxxxxxxxxx
P46273	381	K	xxxxxxxxAx_K_xxxxxxxxxx
P46273	387	K	xxxxxxxxVx_K_xxxxxxxxxA
P46273	105	K	xxxxxxxxxx_K_xxxxAxxxxx
P46273	10	K	xxxxxxxxxx_K_xxxxAxxxxx
P46273	271	K	xAxxxxxxxx_K_xxxxxxxxxx
P46273	74	K	xxxxxxxxxx_K_xxxAxxxxxx
P46273	215	K	xxxxxxxxxA_K_xxxxxxxxxx
P46273	219	K	xxxxxAxxxx_K_xxxxxxxxxx
P46273	380	K	xxxxxxxxxA_K_xxxxxxxxxx
P46273	6	K	xxxxxxxxxx_K_xxVxxxxxxx
P46273	329	K	xxxxxxxxxA_K_xxxxxxxxxx
P46273	32	K	xxxxxxxxxG_K_xxxxxxxxxx
P46273	244	K	xxxxxxAxxx_K_xxxxxxxxxx
P46273	140	K	xxxxxxxxxx_K_xxxxAxxxxx
P46273	132	K	xxxxxxxxxx_K_xxxxxKxxxx
P46273	56	K	xxxxxxxxxx_K_xxxxAxxxxx
P46586	235	K	xxxxxxxxxA_K_xxxxxxxxxx
P46587	449	K	xxxxxxxAxx_K_xxxxxxxxxx
P46587	456	K	xxxxxxxxxG_K_xxxxxxxxxx
P46587	106	K	xxxxxxxxxx_K_Gxxxxxxxxx
P46587	515	K	xxxxxxxxxx_K_xxxxAxxxxx
P46587	522	K	xxxxxxxxAx_K_xxxxxxxxxx
P46587	600	K	xAxxxxxxxx_K_xxxxxxxxxx
P46587	138	K	xAxxxxxxxx_K_xxxxxxxxxx
P46587	86	K	xxxxxxxxxx_K_xxxxxxxxxA
P46587	91	K	xxxxxxxxxx_K_xxxxAxxxxx
P46587	524	K	xxxxxxAxxx_K_xxxxxxxxxx
P46587	529	K	xAxxxxxxxx_K_xxxxxxxxxx
P46587	124	K	xxxxxxxxxG_K_xxxxxxxxxx
P46587	95	K	xxxxxxxxxx_K_Axxxxxxxxx
P46587	510	K	xxxxxxxxxx_K_xxxxxxxxxA
P46587	355	K	xxxxxxxxxG_K_xxxxxxxxxx
P46587	126	K	xxxxxxxxxx_K_xxAxxxxxxx
P46587	548	K	xxxxxxAxxx_K_xxxxxxxxxx
P46587	557	K	xxxxxxxxxx_K_xxxxAxxxxx
P46587	559	K	xxxxxxxxxx_K_xxAxxxxxxx
P46587	157	K	xxxxxxxxAx_K_xxxxxxxxxx
P46587	328	K	xxxxAxxxxx_K_xxxxxxxxxx
P46587	317	K	xxxxxxxxxx_K_xxxxAxxxxx
P46587	323	K	xxxxxxxxxA_K_xxxxxxxxxx
P46587	346	K	xxxxRxxxxx_K_xxxxxxxxxx
P46598	101	K	xxxxxxxxxA_K_xxxxxxxxxx
P46598	322	K	xxxxAxxxxx_K_xxxxxxxxxx
P46598	552	K	xxxxxxxxAx_K_xxxxxxxxxx
P46598	561	K	xxxxxxxxVx_K_xxxxxxxxxA
P46598	332	K	xxxxxxAxxx_K_xxxxxxxxxx
P46598	481	K	xxxxxxxAxx_K_xxxxxxxxxx
P46598	489	K	xxxxxxxxAx_K_xxxxxxxxxx
P46598	534	K	xxxxxxxxxx_K_Axxxxxxxxx
P46598	567	K	xxxxxxxxxx_K_xxxAxxxxxx
P46598	89	K	xxxxxxxxxx_K_Axxxxxxxxx
P46598	269	K	xxxxxxxxxx_K_xxxxxxRxxx
P46598	542	K	xxxxAxxxxx_K_xxxxxxxxxx
P46598	47	K	xxxxxxxxxx_K_xxxxAxxxxx
P46598	384	K	xxxxxxxxxx_K_xxxxxRxxxx
P46598	228	K	xxxxxxxxxx_K_Axxxxxxxxx
P46598	214	K	xAxxxxxxxx_K_xxxxxxxxxx
P46598	591	K	xxxxxxxxxx_K_Axxxxxxxxx
P46598	517	K	xxxxxxxxxx_K_xxxxxKxxxx
P46598	339	K	xxxxxxxxxx_K_xxVxxxxxxx
P46598	634	K	xxxxxxxAxx_K_xxxxxxxxxx
P46598	243	K	xxxxxxxxxx_K_xxxxxKxxxx
P46598	249	K	xxxxxxxxxx_K_xxxxxKxxxx
P46598	466	K	xxxxRxxxxx_K_xxxxxxxxxx
P46598	477	K	xxxxxxxxxx_K_xxxxxxxxxA
P46598	423	K	xxxxAxxxxx_K_xxxxxxxxxx
P46598	438	K	xxxxxxxxxA_K_xxxxxxxxxx
P46598	258	K	xxxxxxxxxx_K_xxVxxxxxxx
P46614	435	K	xxxxxxxxAx_K_xxxxxxxxxx
P46614	204	K	xxxxxxxAxx_K_xxxxxxxxxx
P46614	90	K	xxxxAxAxxx_K_xxxxxxxxxx
P46614	198	K	xxxxxxAxxx_K_xxAxxxxxxx
P46614	181	K	xxxxxxxxxx_K_Gxxxxxxxxx
P46614	46	K	xxxxxxxxxx_K_Axxxxxxxxx
P46614	378	K	xxxxxxxxAx_K_xxxxxxxxxx
P46614	73	K	xxxxxxxxAx_K_xxxxxxxxxx
P46614	79	K	xxxxxxxxxx_K_xxxxAxxxxx
P46614	230	K	xxxxxxxxxx_K_xxGxxxxxxx
P46614	237	K	xxxxxxxxxG_K_xxxxxxxxxx
P46614	210	K	xAxxxxxxxx_K_xxxxxxxxxx
P46614	290	K	xxxxxxxxxA_K_xxxxxxxxxx
P46614	377	K	xxxxxxxxxA_K_xxxxxxxxxx
P46614	176	K	xxxxxxxxAx_K_xxxxxxxxxx
P46614	43	K	xxxxxxxxxx_K_xxxAxxxxxx
P46614	419	K	xxxxxxxxxx_K_xxVxxxxxxx
P48989	124	K	xxxxxxxAxx_K_xxxxxxxxxx
P48989	83	K	xxxxxxxxAx_K_xxxxxxxxxx
P48989	89	K	xxxxxxxAxx_K_xxxxxxxxxx
P48989	38	K	xxxxxxxxAx_K_xxxxxxxxxx
P48989	12	K	xxxxxxxxAx_K_xxxxxxxxxx
P48989	90	K	xxxxxxxxxx_K_xxxxAxxxxx
P48989	23	K	xxxxxxxAxx_K_xAxxxxxxxx
P48989	31	K	xxxxxxxxxA_K_xxxxxxxxxx
P48989	112	K	xxxxxxxxxA_K_xxxxxxxxxx
P48990	134	K	xxxxxxxxAx_K_xxxxxxxxxx
P48990	172	K	xxxxxxxxxx_K_Axxxxxxxxx
P48990	348	K	xxxxAxxxxx_K_xxxxxxxxxx
P53698	18	K	xxxxxxAxxx_K_xxxxxxxxxx
P53698	34	K	xxxxxxGxxx_K_xxxxxxxxxx
P53698	12	K	xAxxxxxxxx_K_xxxxxxxxxx
P53698	46	K	xxxxxxxxxx_K_xxxAxxxxxx
P53698	60	K	xxxxxxxxAx_K_xxxxxxxxxx
P53698	93	K	xxxxxAxxxx_K_xxxxxxxxxx
P53698	7	K	xxxxxxxxxx_K_Gxxxxxxxxx
P53704	75	K	xxxxxxxxxx_K_xxxxxxxxxA
P53704	552	K	xxxxxxxxxx_K_xxxxxKxxxx
P56553	155	K	xxxxxxxxxG_K_xxxxxxxxxx
P56553	274	K	xxxxxxxxAx_K_xxxxxxxxxx
P56553	326	K	xxxxxxxxxx_K_xxxxxKxxxx
P78594	138	K	xxxxxxAxxx_K_xxxxxxxxxx
P79023	257	K	xxxxxxxxAx_K_xxxxxxxxxx
P79023	262	K	xxxxxxxxxA_K_xxxxxxxxxx
P79023	43	K	xxxxxxxxxx_K_Gxxxxxxxxx
A0A1D8PGI8	106	K	xxxxxxAxxx_K_xxxxxxxxxx
P82610	182	K	xxxxxxxxAx_K_xxxxxxxxxx
P82610	325	K	xxxxxxxAxx_K_xxxxxxxxxx
P82610	435	K	xxxxxxxxxA_K_xxxxxxxxxx
P82610	453	K	xxxxxxxxxx_K_xxxxxxxxxA
P82610	682	K	xAxxxxxxxx_K_xxxxxxxxxx
P82610	550	K	xxxxxxxxxx_K_xxxxAxxxxx
P82610	561	K	xxxxAxxxxx_K_xxxxxxxxxx
P82610	321	K	xxxxAxAxxx_K_xxxxxxxxxx
P82610	38	K	xxxxxxxxxA_K_xxxxxxxxxx
P82610	586	K	xxxxxxxxxG_K_xxxxxxxxxx
P82610	330	K	xxxxxxxxxx_K_xxxAxxxxxx
P82610	206	K	xxxxxxxxxx_K_xxxAxxxxxx
P82610	761	K	xxxxxxxxAx_K_xxxxxxxxxx
P82610	564	K	xAxxxxxxxx_K_xxxxxxxxxx
P82610	464	K	xxxxxxxxxA_K_xxxxxxxxxx
P82610	742	K	xxxxxxxxxx_K_xxGxxxxxxx
P82610	726	K	xxxxxxxxxx_K_xxxAxxxxxx
P82610	732	K	xxxxxxxxAx_K_xxxxxxxxxx
P82610	714	K	xxxxxxxxxx_K_xxxxxRxxxx
P82610	29	K	xxxxxxxxxG_K_xxxxxxxxxx
P82610	422	K	xxxxxxxAxx_K_xAxxxxxxxx
P82610	104	K	xxxxxxxxxx_K_Axxxxxxxxx
P82610	20	K	xxxxxxxxxx_K_xxxxxxxxxA
P82610	357	K	xxxxxxxAxx_K_xxxxxxxxxx
P82610	375	K	xxxxxxVxxA_K_xxxxxxxxxx
P82610	384	K	xxxxxxxxxx_K_xxxAxxxxxx
P82610	149	K	xxxxxxxAxx_K_xxxxxxxxxx
P82610	158	K	xxxxxxxxxA_K_xxxxxxxxxx
P82610	433	K	xAxxxxxxxx_K_xxxxxxxxxx
P82610	309	K	xxxxxxxxxx_K_xxxAxxxxxx
P82610	314	K	xxxxxxxxxA_K_xxxxxxxxxx
P82610	394	K	xxxxAxAxxx_K_xxxxxxxxxx
P82610	545	K	xxxxxxxxxx_K_xxxxxxxxxA
P82610	292	K	xxxxxxAxxx_K_xxxxxxxxxx
P82610	85	K	xxxxxxxxxx_K_xxxAxxxxxx
P82611	399	K	xxxxxxxxxx_K_xxxAxxxxxx
P82611	407	K	xxxxxxAxxx_K_xxAxxxxxxx
P82611	409	K	xxxxxxxxxx_K_Axxxxxxxxx
P82611	654	K	xxxxxxxAxx_K_xxxxxxxxxx
P82611	87	K	xxxxRxxxxx_K_xxxxxxxxxx
P82611	774	K	xxxxxAxxxx_K_xxxxxxxxxx
P82611	53	K	xxxxxxxxxx_K_xxxxxxxxxA
P82611	698	K	xxxxxxxxxx_K_xxGxxxxxxx
P82611	699	K	xAxxxxxxxx_K_xxxxxxxxxx
P82611	230	K	xxxxxxxxxx_K_xxGxxxxxxx
P82611	234	K	xxxxxxxxxG_K_xxxxxxxxxx
P82611	65	K	xxxxxxxxAx_K_xxxxxxxxxx
P82611	575	K	xxxxxxxxxG_K_xxxxxxxxxx
P82611	363	K	xxxxxxxxxx_K_xxxxAxxxxx
P82611	637	K	xxxxxxxxxG_K_xxxxxxxxxx
P82611	320	K	xxxxxxxxVx_K_xxxxxxxxxA
P82612	44	K	xxxxxAxxxx_K_xxxxxxxxxx
P82612	57	K	xxxxxxxxxx_K_xxxAxxxxxx
P82612	80	K	xAxxxxxxxx_K_xxxxxxxxxx
P82612	109	K	xxxxxxxxxx_K_xxxxxRxxxx
P82612	98	K	xxxxxxxxxx_K_Axxxxxxxxx
P82612	96	K	xxxxxxAxxx_K_xxAxxxxxxx
P82612	34	K	xxxxxxxxxx_K_xxxxAxxxxx
P83773	461	K	xxxxxxxxxA_K_xxxxxxxxxx
P83773	466	K	xxxxAxxxxx_K_xxxxxxxxxx
P83773	98	K	xxxxxxxxxG_K_xxxxxxxxxx
P83773	457	K	xxxxxxxxAx_K_xxxxxxxxxx
P83773	213	K	xxxxxxxxxG_K_xxxxxxxxxx
P83773	222	K	xxxxxxxxxx_K_xxAxxxxxxx
P83773	491	K	xxxxxxAxxx_K_xxxxxxxxxx
P83773	403	K	xxxxxxxxxA_K_xxxxxxxxxx
P83773	210	K	xxxxxxxxxx_K_xxxxAxxxxx
P83773	6	K	xxxxxxxAxx_K_xxxxxxxxxx
P83773	489	K	xxxxxxxxAx_K_xxxxxxxxxx
P83773	234	K	xAxxxxxxxx_K_xxxxxxxxxx
P83773	58	K	xxxxxxxxxx_K_xxxxxKxxxx
P83773	16	K	xxxxxxAxxx_K_xxxxxxxxxx
P83774	118	K	xxxxxxVxxA_K_xxxxxxxxxx
P83774	261	K	xAxxxxxxxx_K_xxxxxxxxxx
P83774	46	K	xxxxxxxxxx_K_xxGxxxxxxx
P83774	258	K	xxxxxxxxxx_K_xxxxxxRxxx
P83775	52	K	xxxxxxxxAx_K_xxxxxxxxxx
P83775	64	K	xxxxxxxxxx_K_xxAxxxxxxx
P83775	259	K	xxxxxxxAxx_K_xxxxxxxxxx
P83775	296	K	xxxxxxxxxx_K_Gxxxxxxxxx
P83775	69	K	xxxxxxxxAx_K_xxxxxxxxxx
P83775	77	K	xxxxxxxxAx_K_xxxxxxxxxx
P83775	324	K	xxxxxxxxxx_K_xxxxxKxxxx
P83775	49	K	xxxxxxxxxx_K_Axxxxxxxxx
P83775	180	K	xxxxxxxxAx_K_xxxxxxxxxx
P83775	45	K	xxxxxxxxxx_K_xxxxAxxxxx
P83775	30	K	xxxxxxxxxx_K_xxxxxRxxxx
P83775	311	K	xxxxxxxAxx_K_xxxxxxxxxx
P83775	27	K	xxxxxxxxxx_K_Gxxxxxxxxx
P83775	40	K	xxxxxxxxxx_K_xxxxxxxxxA
P83775	126	K	xAxxxxxxxx_K_xxxxxxxxxx
P83776	46	K	xxxxxxxAxx_K_xxxxxxxxxx
P83776	111	K	xxxxxxxxxx_K_xxxxAxxxxx
P83776	248	K	xxxxxxxxxx_K_xxGxxxxxxx
P83776	471	K	xAxxxxxxxx_K_xxxxxxxxxx
P83776	193	K	xxxxxxxxxx_K_Axxxxxxxxx
P83776	477	K	xxxxxxxxxG_K_xxxxxxxxxx
P83776	368	K	xxxxAxxxxx_K_xxxxxxxxxx
P83776	406	K	xxxxxxxxxx_K_xxxxxxxxxA
P83776	58	K	xxxxxxxxxx_K_Axxxxxxxxx
P83776	335	K	xxxxxxxxxx_K_xxVxxxxxxx
P83776	185	K	xxxxxxxxxG_K_xxxxxxxxxx
P83776	410	K	xxxxxxxxxx_K_xxxxAxxxxx
P83776	423	K	xxxxxxxxxx_K_xxGxxxxxxx
P83776	329	K	xxxxxxxxxx_K_Gxxxxxxxxx
P83776	324	K	xxxxxxxAxx_K_xxxxxxxxxx
P83776	428	K	xxxxxxxxxx_K_xxxAxxxxxx
P83776	283	K	xxxxxxxxxx_K_xxVxxxxxxx
P83776	98	K	xxxxxxxxxx_K_xxGxxxxxxx
P83776	175	K	xxxxxxxxxx_K_Gxxxxxxxxx
P83777	115	K	xxxxxxxxxA_K_xxxxxxxxxx
P83777	137	K	xxxxAxxxxx_K_xxxxxxxxxx
P83777	66	K	xAxxxxxxxx_K_xxxxxxxxxx
P83777	276	K	xxxxxAxxxx_K_xxxxxxxxxx
P83777	280	K	xAxxxxxxxx_K_xxxxxxxxxx
P83777	212	K	xxxxxxxxxx_K_xxxxAxxxxx
P83777	195	K	xAxxxxxxxx_K_xxxxxxxxxx
P83777	215	K	xAxxxxxxxx_K_xxxxxxxxxx
P83777	63	K	xxxxAxxxxx_K_xxxxxxxxxx
P83777	233	K	xxxxxxxxxx_K_Gxxxxxxxxx
P83777	140	K	xAxxxxxxxx_K_xxxxxxxxxx
P83777	58	K	xxxxxxxxxA_K_xxxxxxxxxx
P83778	295	K	xxxxxxxxxG_K_xxxxxxxxxx
P83778	336	K	xxxxxxVxxA_K_xxxxxxxxxx
P83778	330	K	xxxxxxxxxx_K_xxxxAxxxxx
P83778	210	K	xxxxxxxxxx_K_xxxxxRxxxx
P83778	272	K	xxxxxxxxxx_K_xxxxAxxxxx
P83778	60	K	xxxxxxxxxx_K_xxxxxxxxxA
P83779	536	K	xxxxAxAxxx_K_xxxxxxxxxx
P83779	509	K	xxxxxxxxxA_K_xxxxxxxxxx
P83779	334	K	xxxxxxxAxx_K_xxxxxxxxxx
P83779	340	K	xAxxxxxxxx_K_xxxxxxxxxx
P83779	271	K	xxxxxxxxxx_K_xxxxxxxxxA
P83779	235	K	xxxxxxxxxA_K_xxxxxxxxxx
P83779	251	K	xxxxxxxxxG_K_xxxxxxxxxx
P83779	529	K	xxxxxxxxAx_K_xxxxxxxxxx
P83779	562	K	xxxxxAxxxx_K_xxxxxxxxxx
P83779	132	K	xxxxxxxxxx_K_xxxxxxxxxA
P83779	558	K	xxxxxxVxxA_K_xxxxxxxxxx
P83779	317	K	xxxxxxxxxx_K_xxxAxxxxxx
P83779	180	K	xxxxxxxxxx_K_xxxxxKxxxx
P83779	329	K	xxxxxxGxxx_K_xxxxxxxxxx
P83780	462	K	xxxxxxxxxx_K_xxxxxRxxxx
P83780	180	K	xxxxxxxAxx_K_xxxxxxxxxx
P83780	35	K	xxxxxxxxxA_K_xxxxxxxxxx
P83780	241	K	xxxxxxAxxx_K_xxAxxxxxxx
P83780	83	K	xxxxxxxxxx_K_xxxAxxxxxx
P83780	77	K	xxxxxxVxxA_K_xxxxxxxxxx
P83780	366	K	xxxxxxxxxG_K_xxxxxxxxxx
P83780	61	K	xxxxxxxxxx_K_xxVxxxxxxx
P83780	529	K	xxxxxxxxxx_K_Axxxxxxxxx
P83780	15	K	xxxxxxxxxx_K_xxxxxKxxxx
P83780	21	K	xxxxxxxxxx_K_xxGxxxxxxx
P83780	26	K	xxxxxxxxxx_K_xxVxxxxxxx
P83780	114	K	xxxxxxxAxx_K_xxxxxxxxxx
P83780	120	K	xxxxxxxxxG_K_xxxxxxxxxx
P83780	422	K	xAxxxxxxxx_K_xxxxxxxxxx
P83780	444	K	xxxxxxxxVx_K_xxxxxxxxxA
P83780	238	K	xxxxxxxxxA_K_xxxxxxxxxx
P83780	230	K	xxxxxxxxxA_K_xxxxxxxxxx
P83780	523	K	xxxxxxxxxG_K_xxxxxxxxxx
P83780	450	K	xxxxxxxAxx_K_xxxxxxxxxx
P83780	519	K	xxxxxxxxxA_K_xxxxxxxxxx
P83781	235	K	xxxxxxxxxA_K_xxxxxxxxxx
P83781	11	K	xAxxxxxxxx_K_xxxxxxxxxx
P83781	223	K	xxxxxxxxAx_K_xxxxxxxxxx
P83781	60	K	xxxxxxxxxA_K_xxxxxxxxxx
P83781	64	K	xAxxxxxxxx_K_xxxxxxxxxx
P83781	46	K	xxxxxxxxxG_K_xxxxxxxxxx
P83781	49	K	xxxxxxxxxx_K_xxxxxxxxxA
P83781	95	K	xxxxxxxxxx_K_Gxxxxxxxxx
P83781	111	K	xxxxxxxxxA_K_xxxxxxxxxx
P83781	233	K	xxxxxxxxxx_K_xxxxxxxxxA
P83781	44	K	xAxxxxxxxx_K_xxxxxxxxxx
P83781	205	K	xxxxxxxxxA_K_xxxxxxxxxx
P83782	30	K	xAxxxxxxxx_K_xxxxxxxxxx
P83782	41	K	xxxxxxxAxx_K_xxxxxxxxxx
P83782	81	K	xxxxxxxxxx_K_xxxxAxxxxx
P83782	62	K	xxxxxxxxxA_K_xxxxxxxxxx
P83782	145	K	xAxxxxxxxx_K_xxxxxxxxxx
P83782	22	K	xxxxxxxxAx_K_xxxxxxxxxx
P83782	141	K	xxxxxxxxAx_K_xxxxxxxxxx
P83782	311	K	xxxxxxxxxA_K_xxxxxxxxxx
P83782	308	K	xxxxxxAxxx_K_xxxxxxxxxx
P83783	326	K	xAxxxxxxxx_K_xxxxxxxxxx
P83783	387	K	xxxxxxxxxx_K_xxxxAxxxxx
P83783	393	K	xxxxxxxxxA_K_xxxxxxxxxx
P83783	128	K	xxxxAxxxxx_K_xxxxxxxxxx
P83783	40	K	xxxxxxxxxx_K_xxxxxxxxxA
P83783	48	K	xxxxxxxxxx_K_xxxxAxxxxx
P83783	10	K	xxxxAxAxxx_K_xxxxxxxxxx
P83784	349	K	xxxxxxxxAx_K_xxxxxxxxxx
P83784	615	K	xxxxxxxxxx_K_xxxxxxxxxA
P83784	339	K	xxxxxxxxxx_K_xxxxxKxxxx
P83784	519	K	xxxxxxxAxx_K_xAxxxxxxxx
P83784	124	K	xxxxxxxxxx_K_xxxxxxxxxA
P83784	280	K	xxxxxxxxxx_K_xxxxxxxxxA
P83784	634	K	xAxxxxxxxx_K_xxxxxxxxxx
P83784	476	K	xxxxxxxxxx_K_xxGxxxxxxx
P83784	292	K	xxxxxxxxAx_K_xxxxxxxxxx
P83784	387	K	xxxxxxxxxx_K_Gxxxxxxxxx
P83784	278	K	xxxxxxxxxx_K_xxxAxxxxxx
P83784	162	K	xxxxxxxxxx_K_xxxxAxxxxx
P83784	163	K	xxxxxxxxxx_K_xxxxxxxxxA
P83784	551	K	xxxxxxxxxx_K_xxxxAxxxxx
P83784	151	K	xxxxxxxxxx_K_xxxxAxxxxx
P83784	153	K	xxxxxxxxxx_K_xxxxAxxxxx
P83784	323	K	xAxxxxxxxx_K_xxxxxxxxxx
P83784	270	K	xxxxxxxAxx_K_xxxxxxxxxx
P83784	446	K	xxxxxxxxAx_K_xxxxxxxxxx
P83784	84	K	xxxxxxxxxA_K_xxxxxxxxxx
P83784	372	K	xxxxxxxxxx_K_xxxxxKxxxx
P83784	545	K	xxxxxxxxAx_K_xxxxxxxxxx
P83784	445	K	xxxxxxxxxA_K_xxxxxxxxxx
P83784	184	K	xxxxxxxxAx_K_xxxxxxxxxx
P83784	99	K	xxxxxxxxAx_K_xxxxxxxxxx
P83784	630	K	xxxxxAxxxx_K_xxxxxxxxxx
P83784	383	K	xxxxxxxxxG_K_xxxxxxxxxx
P83784	54	K	xxxxxxGxxx_K_xxxxxxxxxx
P83784	73	K	xxxxxxxAxx_K_xxxxxxxxxx
P83784	212	K	xAxxxxxxxx_K_xxxxxxxxxx
P84149	224	K	xxxxxxxxxx_K_xxVxxxxxxx
P87206	73	K	xxxxxxxxxG_K_xxxxxxxxxx
P87206	343	K	xxxxxxxxAx_K_xxxxxxxxxx
P87206	90	K	xAxxxxxxxx_K_xxxxxxxxxx
P87206	359	K	xxxxxxxxxx_K_Gxxxxxxxxx
P87206	281	K	xxxxxxxxxx_K_xxxxxxxxxA
P87219	81	K	xxxxxxxxxx_K_xxxxAxxxxx
P87219	90	K	xxxxxxxxAx_K_xxxxxxxxxx
P87220	138	K	xxxxxxVxxA_K_xxxxxxxxxx
P87220	136	K	xxxxxxxxxx_K_Axxxxxxxxx
Q00310	110	K	xxxxxxxxxx_K_Axxxxxxxxx
Q00310	73	K	xxxxxxxxxG_K_xxxxxxxxxx
Q00310	421	K	xxxxxxxxxx_K_xxxxxxxxxA
Q04802	53	K	xxxxxxxxAx_K_xxxxxxxxxx
Q04802	205	K	xxxxxxxxxx_K_xxAxxxxxxx
Q59K86	160	K	xxxxxxxxxx_K_xxGxxxxxxx
Q59K86	117	K	xxxxxAxxxx_K_xxxxxxxxxx
Q59KG2	143	K	xxxxxxxxxG_K_xxxxxxxxxx
Q59KG2	152	K	xxxxxxxxxx_K_xxxxxKxxxx
Q59KG2	20	K	xAxxxxxxxx_K_xxxxxxxxxx
Q59KI0	280	K	xxxxxxxAxx_K_xxxxxxxxxx
Q59KI0	423	K	xxxxxxxxxx_K_xxxxxKxxxx
Q59KI0	429	K	xxxxxxGxxx_K_xxxxxxxxxx
Q59KI0	372	K	xAxxxxxxxx_K_xxxxxxxxxx
Q59KI0	430	K	xxxxxxxxxx_K_xxGxxxxxxx
Q59KI0	108	K	xxxxxxxAxx_K_xxxxxxxxxx
Q59KI0	301	K	xxxxxxxxxx_K_xxVxxxxxxx
Q59KI0	182	K	xxxxxxxxxx_K_xxxxxRxxxx
Q59KI0	67	K	xxxxxxxxxx_K_Axxxxxxxxx
A0A1D8PE13	557	K	xxxxxxxxxx_K_xxxxxRxxxx
Q59KI4	1249	K	xxxxxxxxxx_K_xxGxxxxxxx
Q59KI4	488	K	xxxxxxxxxx_K_xxxxxxRxxx
Q59KZ1	211	K	xxxxxxxxAx_K_xxxxxxxxxx
Q59KZ1	213	K	xxxxxxxAxx_K_xxxxxxxxxx
Q59KZ1	613	K	xxxxxxxxxG_K_xxxxxxxxxx
Q59KZ1	760	K	xxxxxxxxxA_K_xxxxxxxxxx
Q59KZ1	692	K	xxxxxxxxxx_K_xxxxxxxxxA
Q59KZ1	737	K	xxxxxxxxxA_K_xxxxxxxxxx
Q59KZ1	743	K	xxxxxxxAxx_K_xAxxxxxxxx
Q59KZ1	744	K	xxxxxxxxxx_K_Axxxxxxxxx
Q59KZ1	170	K	xxxxxxxxxx_K_xxxxxRxxxx
Q59KZ1	795	K	xAxxxxxxxx_K_xxxxxxxxxx
Q59KZ1	902	K	xxxxxxxxxA_K_xxxxxxxxxx
Q59KZ1	679	K	xxxxxxxAxx_K_xxxxxxxxxx
Q59KZ1	883	K	xxxxxxxxAx_K_xxxxxxxxxx
Q59KZ1	607	K	xxxxxxxxxG_K_xxxxxxxxxx
Q59KZ1	461	K	xxxxxxxxxx_K_xxGxxxxxxx
Q59KZ1	783	K	xxxxxxxxxx_K_xxAxxxxxxx
Q59KZ1	140	K	xxxxxxxxAx_K_xxxxxxxxxx
Q59KZ1	354	K	xxxxxAxxxx_K_xxxxxxxxxx
Q59LF3	260	K	xxxxxxxxAx_K_xxxxxxxxxx
Q59LF3	165	K	xxxxxxxxxx_K_xxxxxxRxxx
Q59LF3	20	K	xxxxxxxxxx_K_xxxxxxxxxA
Q59LF3	175	K	xxxxxxxxxx_K_xxxxxxxxxA
Q59LF9	120	K	xxxxRxxxxx_K_xxxxxxxxxx
Q59LF9	249	K	xxxxxxxxAx_K_xxxxxxxxxx
Q59LS1	132	K	xxxxxxxAxx_K_xxxxxxxxxx
Q59LS1	136	K	xxxxxxxxxG_K_xxxxxxxxxx
Q59LS1	191	K	xxxxxxxxxx_K_xxxAxxxxxx
Q59LS1	196	K	xxxxxxVxxA_K_xxxxxxxxxx
Q59LS1	353	K	xxxxxxxAxx_K_xxxxxxxxxx
Q59LS1	376	K	xxxxxxxxAx_K_xxxxxxxxxx
Q59LS1	332	K	xxxxxxxxxx_K_xxVxxxxxxx
Q59LS1	175	K	xxxxxxxxxx_K_xxxAxxxxxx
Q59LS1	340	K	xxxxxxxxxx_K_xxxxxxxxxA
Q59LS1	168	K	xxxxxxxxxx_K_xxxxxKxxxx
Q59LS1	174	K	xxxxxxxxxx_K_xxxxAxxxxx
Q59LS1	248	K	xxxxxxxxxx_K_xxxxxxxxxA
Q59LS1	153	K	xxxxxxxxxx_K_xxxxxRxxxx
Q59LS1	34	K	xxxxRxxxxx_K_xxxxxxxxxx
Q59LS1	281	K	xxxxxxxxxx_K_xxxxxKxxxx
Q59LS1	287	K	xxxxxxxxxG_K_xxxxxxxxxx
Q59LS1	142	K	xxxxxxxxxA_K_xxxxxxxxxx
Q59LS1	325	K	xxxxxxxxxx_K_Gxxxxxxxxx
Q59LU0	297	K	xxxxxxxxxx_K_xxxxxRxxxx
Q59LV5	586	K	xxxxRxxxxx_K_xxxxxxxxxx
Q59M69	345	K	xxxxxxxAxx_K_xxxxxxxxxx
Q59M69	157	K	xxxxRxxxxx_K_xxxxxxxxxx
Q59M69	341	K	xxxxxxxAxx_K_xxxxxxxxxx
Q59M70	289	K	xxxxxxxxAx_K_xxxxxxxxxx
Q59M70	93	K	xxxxAxxxxx_K_xxxxxxxxxx
Q59M70	98	K	xxxxxxxxxx_K_xxxxxRxxxx
Q59M70	295	K	xxxxxxxxxx_K_xxVxxxxxxx
Q59M70	252	K	xxxxxxxxxx_K_xxxxxKxxxx
Q59M70	258	K	xxxxxxxxxx_K_xxVxxxxxxx
Q59M70	146	K	xxxxxxxxxx_K_Gxxxxxxxxx
Q59M70	151	K	xxxxxxGxxx_K_xxxxxxxxxx
Q59M70	269	K	xxxxxxxxxx_K_Axxxxxxxxx
Q59M70	207	K	xxxxxxxxxx_K_xxxAxxxxxx
Q59M70	233	K	xxxxxxxxxx_K_xxGxxxxxxx
Q59M70	243	K	xxxxxxGxxx_K_xxxxxxxxxx
Q59M70	123	K	xxxxxxxxxx_K_xxxxxKxxxx
Q59MA9	609	K	xxxxxxxxxx_K_Gxxxxxxxxx
Q59MA9	672	K	xxxxxAxxxx_K_xxxxxxxxxx
Q59MA9	615	K	xxxxxxxxxx_K_xxxxxxRxxx
Q59MA9	410	K	xxxxRxxxxx_K_xxxxxxxxxx
Q59MA9	428	K	xAxxxxxxxx_K_xxxxxxxxxx
Q59MA9	1027	K	xxxxxxxxxx_K_xxxxxxxxxA
Q59MN0	384	K	xxxxxAxxxx_K_xxxxxxxxxx
Q59MN0	369	K	xxxxxxxxxx_K_xxxxxxxxxA
Q59MQ0	1009	K	xxxxxxxAxx_K_xAxxxxxxxx
Q59MV9	315	K	xxxxxxGxxx_K_xxxxxxxxxx
Q59MV9	294	K	xxxxxxxxxG_K_xxxxxxxxxx
Q59MV9	297	K	xxxxxxxxxx_K_xxxxxRxxxx
Q59MV9	378	K	xxxxxxxxxx_K_xxxxxKxxxx
Q59MV9	345	K	xxxxxxxxxx_K_Axxxxxxxxx
Q59MV9	350	K	xxxxxxxxxx_K_xxxxxxxxxA
Q59NB8	342	K	xxxxxxxxAx_K_xxxxxxxxxx
Q59NB8	155	K	xxxxxxxxAx_K_xxxxxxxxxx
Q59NN8	210	K	xxxxxxxAxx_K_xAxxxxxxxx
Q59NN8	169	K	xxxxxxxxxx_K_xxGxxxxxxx
Q59NN8	142	K	xxxxxxxxxx_K_xxxxxxxxxA
Q59NN8	279	K	xxxxxxxxxA_K_xxxxxxxxxx
Q59NP1	80	K	xxxxxxxxVx_K_xxxxxxxxxA
Q59P03	280	K	xxxxxxxxxx_K_Axxxxxxxxx
Q59P03	286	K	xxxxxAxxxx_K_xxxxxxxxxx
Q59P03	270	K	xxxxxxxxAx_K_xxxxxxxxxx
Q59P03	271	K	xxxxxxxAxx_K_xAxxxxxxxx
Q59P03	61	K	xxxxxxxxxx_K_xxVxxxxxxx
Q59P03	136	K	xxxxxxxxAx_K_xxxxxxxxxx
Q59P50	531	K	xxxxxxxxxx_K_xxxxxKxxxx
Q59PL9	873	K	xxxxxxxxxA_K_xxxxxxxxxx
Q59PL9	609	K	xxxxxxxxxx_K_xxxxxxxxxA
Q59PL9	827	K	xxxxxxxAxx_K_xxxxxxxxxx
Q59PL9	884	K	xxxxxxxxxx_K_xxxxAxxxxx
Q59PL9	732	K	xxxxxxxxxx_K_xxxxAxxxxx
Q59PL9	738	K	xxxxxxxAxx_K_xAxxxxxxxx
Q59PL9	107	K	xxxxxxxAxx_K_xxxxxxxxxx
Q59PL9	806	K	xxxxxxxxxx_K_xxxxAxxxxx
Q59PL9	696	K	xxxxxxxxxA_K_xxxxxxxxxx
Q59PL9	707	K	xxxxxxxxxx_K_xxxxxKxxxx
Q59PL9	739	K	xxxxxxxxAx_K_xxxxxxxxxx
Q59PL9	99	K	xxxxxxxxxx_K_xxxxAxxxxx
Q59PL9	913	K	xxxxxxxxxx_K_xxxxAxxxxx
Q59PL9	867	K	xxxxxxxxxA_K_xxxxxxxxxx
Q59PL9	600	K	xxxxxxxxxA_K_xxxxxxxxxx
Q59PP0	20	K	xxxxxxxxxx_K_xxxxxKxxxx
Q59PP0	146	K	xxxxRxxxxx_K_xxxxxxxxxx
Q59PR3	399	K	xxxxxxxxxA_K_xxxxxxxxxx
Q59PR3	300	K	xxxxxxxxxx_K_xxxAxxxxxx
Q59PR3	149	K	xxxxxxxxxx_K_xxVxxxxxxx
Q59PR9	75	K	xxxxxxAxxx_K_xxxxxxxxxx
Q59PR9	158	K	xxxxxxxxxx_K_xxxxxxxxxA
Q59PT0	89	K	xxxxxxGxxx_K_xxxxxxxxxx
Q59PT0	417	K	xxxxxxxxAx_K_xxxxxxxxxx
Q59PT0	411	K	xxxxxxxAxx_K_xAxxxxxxxx
Q59PT0	14	K	xxxxxxxxxx_K_Axxxxxxxxx
Q59PT0	74	K	xxxxxxxxxx_K_Axxxxxxxxx
Q59PT0	394	K	xxxxxxxxxx_K_xxGxxxxxxx
Q59PT0	101	K	xxxxxxxxxx_K_xxVxxxxxxx
Q59Q39	262	K	xxxxxxxxxA_K_xxxxxxxxxx
Q59Q46	13	K	xxxxxAxxxx_K_xxxxxxxxxx
Q59Q46	190	K	xxxxxxxxxG_K_xxxxxxxxxx
Q59Q46	191	K	xxxxxxxxxx_K_Gxxxxxxxxx
Q59Q46	209	K	xxxxxxxxxG_K_xxxxxxxxxx
Q59Q46	18	K	xxxxxxxxxx_K_xxxxxKxxxx
Q59Q46	158	K	xxxxxxxxxG_K_xxxxxxxxxx
Q59RA2	79	K	xxxxxxxxAx_K_xxxxxxxxxx
A0A1D8PIT1	288	K	xxxxxxxxxG_K_xxxxxxxxxx
A0A1D8PIT1	304	K	xAxxxxxxxx_K_xxxxxxxxxx
Q59RH5	86	K	xxxxxxxxxx_K_Axxxxxxxxx
Q59RK9	44	K	xxxxxxxxxx_K_xxxxxKxxxx
Q59RK9	741	K	xxxxxAxxxx_K_xxxxxxxxxx
Q59RP7	139	K	xxxxxxxxxx_K_xxxxxRxxxx
Q59RP7	87	K	xxxxxAxxxx_K_xxxxxxxxxx
Q59S06	324	K	xxxxxxxxAx_K_xxxxxxxxxx
Q59S06	49	K	xxxxxxxxxx_K_xxxxAxxxxx
Q59S06	43	K	xxxxxxxxxx_K_xxxxxxxxxA
Q59SI2	107	K	xxxxxxxxxx_K_xxxxxKxxxx
Q59SU5	13	K	xxxxxxxxxx_K_Axxxxxxxxx
Q59SU5	127	K	xxxxxxxxxx_K_Axxxxxxxxx
Q59SU5	7	K	xxxxxxxxxG_K_xxxxxxxxxx
Q59SU5	37	K	xxxxxxxxxx_K_xxxAxxxxxx
Q59SU5	5	K	xxxxxxxxxG_K_xxxxxxxxxx
Q59SU5	21	K	xxxxxxxxxA_K_xxxxxxxxxx
Q59SU5	123	K	xxxxxxxxxG_K_xxxxxxxxxx
Q59T44	140	K	xxxxxxVxxA_K_xxxxxxxxxx
Q59T44	54	K	xxxxxxxxxx_K_xxAxxxxxxx
Q59T44	125	K	xxxxxxxxxx_K_xxxxAxxxxx
Q59T44	123	K	xxxxxxxxxG_K_xxxxxxxxxx
Q59T44	17	K	xxxxxxxxxA_K_xxxxxxxxxx
Q59T44	98	K	xxxxxxxxxx_K_xxVxxxxxxx
Q59TE0	46	K	xxxxxxxxAx_K_xxxxxxxxxx
Q59TE0	80	K	xxxxxxxxxx_K_xxxxAxxxxx
Q59TE0	40	K	xxxxxxxxxx_K_xxxAxxxxxx
Q59TE0	105	K	xxxxxxxxxA_K_xxxxxxxxxx
Q59TE0	164	K	xxxxxxxxxx_K_xxxxxxRxxx
Q59TE0	92	K	xxxxxxxxxx_K_xxxxxxxxxA
Q59TE0	86	K	xxxxxxxxxA_K_xxxxxxxxxx
Q59TE0	13	K	xxxxxxxxxA_K_xxxxxxxxxx
Q59TU0	50	K	xxxxxxxxAx_K_xxxxxxxxxx
Q59TU0	65	K	xxxxxxxxxG_K_xxxxxxxxxx
Q59TU0	45	K	xxxxxxxxxG_K_xxxxxxxxxx
Q59TU0	13	K	xxxxxxAxxx_K_xxAxxxxxxx
Q59TU0	7	K	xxxxxxxxxx_K_xxxxxKxxxx
Q59TU0	124	K	xxxxxxxxAx_K_xxxxxxxxxx
Q59TU0	127	K	xxxxxxxxxx_K_xxxxxxxxxA
Q59V93	272	K	xxxxxxxxxx_K_xxVxxxxxxx
Q59V93	114	K	xxxxxxxxxx_K_xxAxxxxxxx
Q59VF4	219	K	xxxxxxxxAx_K_xxxxxxxxxx
Q59VG6	149	K	xxxxxxxxxx_K_xxxxxRxxxx
Q59VG6	349	K	xxxxxxxxxx_K_xxxAxxxxxx
Q59VN2	80	K	xxxxxxAxxx_K_xxxxxxxxxx
Q5ADQ0	57	K	xAxxxxxxxx_K_xxxxxxxxxx
Q5ADQ0	123	K	xxxxxxxxxx_K_xxxxAxxxxx
Q5ADQ0	24	K	xxxxxxxxAx_K_xxxxxxxxxx
Q59VN2	28	K	xxxxxxxAxx_K_xAxxxxxxxx
Q5ADQ0	122	K	xxxxxxxxxx_K_xxxxxxRxxx
Q5ADQ0	15	K	xxxxxxxxxG_K_xxxxxxxxxx
Q5ADQ0	43	K	xxxxxxxxxx_K_xxxxAxxxxx
Q59VP1	124	K	xxxxxxxAxx_K_xxxxxxxxxx
Q59VP1	89	K	xxxxxxxAxx_K_xxxxxxxxxx
Q59VP2	13	K	xxxxxxxxxx_K_Axxxxxxxxx
Q59VP2	123	K	xxxxxxAxxx_K_xxAxxxxxxx
Q59VP2	7	K	xxxxxxxxxG_K_xxxxxxxxxx
Q59VW7	141	K	xxxxxxxxxx_K_Axxxxxxxxx
Q59VX9	66	K	xxxxxxxxxx_K_xxVxxxxxxx
Q59VX9	238	K	xxxxxxxxxA_K_xxxxxxxxxx
Q59VX9	8	K	xxxxxxxAxx_K_xxxxxxxxxx
Q59W33	129	K	xxxxxxxxxx_K_Gxxxxxxxxx
Q59W44	99	K	xxxxxxxxxx_K_xxxxxRxxxx
Q59W44	344	K	xxxxxxxxxx_K_xxxxAxxxxx
Q59W44	86	K	xxxxxxxxAx_K_xxxxxxxxxx
Q59W44	273	K	xxxxxxxxxx_K_xxxxxxRxxx
Q59W44	451	K	xxxxxxxxxA_K_xxxxxxxxxx
Q59WC6	82	K	xxxxxAxxxx_K_xxxxxxxxxx
Q59WG0	11	K	xAxxxxxxxx_K_xxxxxxxxxx
Q59WG0	21	K	xxxxxxxxxx_K_xxxxAxxxxx
Q59WG0	113	K	xxxxxxxxxx_K_xxAxxxxxxx
Q59WG0	132	K	xxxxxAxxxx_K_xxxxxxxxxx
Q59X23	65	K	xxxxxxxxxx_K_xxxxxKxxxx
Q59X23	398	K	xxxxxAxxxx_K_xxxxxxxxxx
Q59X23	538	K	xxxxRxxxxx_K_xxxxxxxxxx
Q59XM1	602	K	xxxxxxxxxx_K_xxVxxxxxxx
Q59XP0	316	K	xAxxxxxxxx_K_xxxxxxxxxx
Q59XP0	456	K	xxxxxxxxAx_K_xxxxxxxxxx
Q59XP0	408	K	xxxxxxxxxx_K_xxxxxxRxxx
Q59YF0	118	K	xxxxxxxxxx_K_xxxAxxxxxx
Q59YF0	148	K	xxxxxxxxxx_K_xxxAxxxxxx
Q59YF0	100	K	xxxxxxxxxx_K_xxxxxxxxxA
Q59YF4	195	K	xxxxxxxAxx_K_xxxxxxxxxx
Q59Z14	155	K	xxxxxxxxxA_K_xxxxxxxxxx
Q59Z14	40	K	xxxxxAxxxx_K_xxxxxxxxxx
Q59Z14	49	K	xxxxxxxxxx_K_xxAxxxxxxx
Q59Z14	28	K	xxxxxxxxxx_K_xxxxxRxxxx
Q59ZV5	126	K	xAxxxxxxxx_K_xxxxxxxxxx
Q59ZV5	220	K	xxxxxxxxxA_K_xxxxxxxxxx
Q59ZW9	30	K	xxxxxxxxAx_K_xxxxxxxxxx
Q59ZX6	868	K	xxxxRxxxxx_K_xxxxxxxxxx
Q5A013	137	K	xxxxxxxxxx_K_xxGxxxxxxx
Q5A044	241	K	xAxxxxxxxx_K_xxxxxxxxxx
Q5A044	271	K	xxxxxxxxxx_K_xxVxxxxxxx
Q5A044	308	K	xxxxxxxxxA_K_xxxxxxxxxx
Q5A044	533	K	xxxxxxxAxx_K_xxxxxxxxxx
Q5A044	193	K	xxxxxxxxxx_K_xxxAxxxxxx
Q5A044	500	K	xxxxxxxxxx_K_xxGxxxxxxx
Q5A044	312	K	xxxxxxxxxx_K_xxxxxxxxxA
Q5A044	350	K	xxxxxxxxxx_K_xxxxxxxxxA
Q5A0L7	275	K	xxxxxxxAxx_K_xxxxxxxxxx
Q5A0M4	50	K	xxxxxxxxAx_K_xxxxxxxxxx
Q5A0M4	321	K	xxxxxxxAxx_K_xxxxxxxxxx
Q5A0M4	267	K	xxxxxxxxxG_K_xxxxxxxxxx
Q5A0M4	262	K	xxxxxxxxxx_K_xxxxxxxxxA
Q5A0M4	317	K	xxxxxxxxxG_K_xxxxxxxxxx
Q5A0M4	672	K	xxxxxxxxAx_K_xxxxxxxxxx
Q5A0M4	578	K	xxxxxxxAxx_K_xxxxxxxxxx
Q5A0M4	237	K	xxxxxxxxxx_K_xxxxxRxxxx
Q5A0M4	71	K	xxxxxxxxxx_K_xxAxxxxxxx
Q5A0M4	15	K	xxxxxxGxxx_K_xxxxxxxxxx
Q5A0M4	622	K	xxxxxxxxAx_K_xxxxxxxxxx
Q5A0M4	422	K	xxxxxxxxxG_K_xxxxxxxxxx
Q5A0M4	423	K	xxxxxxxxxx_K_xxxxxKxxxx
Q5A0M4	293	K	xxxxAxxxxx_K_xxxxxxxxxx
Q5A0M4	632	K	xxxxxxxxAx_K_xxxxxxxxxx
Q5A0M4	308	K	xxxxxxxxxx_K_xxxxxxxxxA
Q5A0M4	292	K	xxxxxAxxxx_K_xxxxxxxxxx
Q5A0M4	391	K	xxxxxxxxxx_K_xxxxAxxxxx
Q5A0M4	159	K	xxxxxxxxxx_K_xxxAxxxxxx
Q5A0M4	228	K	xxxxxxxxAx_K_xxxxxxxxxx
Q5A0M4	479	K	xxxxxAxxxx_K_xxxxxxxxxx
Q5A0M4	42	K	xxxxxxxxxx_K_Axxxxxxxxx
Q5A0M4	406	K	xxxxxxxxxx_K_xxxxxRxxxx
Q5A0M4	260	K	xxxxxxxxxx_K_xxxAxxxxxx
Q5A0W7	36	K	xxxxxxxxxA_K_xxxxxxxxxx
Q5A0W7	271	K	xxxxxxxxxx_K_xxxxxKxxxx
Q5A0W7	111	K	xxxxxxAxxx_K_xxAxxxxxxx
Q5A0W7	400	K	xxxxxxxxxx_K_xxxxxxxxxA
Q5A0W7	67	K	xxxxxxxxxG_K_xxxxxxxxxx
Q5A109	149	K	xxxxxxxxxx_K_Axxxxxxxxx
Q5A109	99	K	xxxxxxxxxx_K_xxVxxxxxxx
Q5A109	107	K	xxxxAxxxxx_K_xxxxxxxxxx
Q5A109	83	K	xxxxxxxxxx_K_xxxxxKxxxx
Q5A109	89	K	xxxxxxxxxx_K_xxxxxxRxxx
Q5A109	48	K	xxxxxxxxAx_K_xxxxxxxxxx
Q5A109	11	K	xxxxxxxxxG_K_xxxxxxxxxx
Q5A109	27	K	xxxxxxxxxx_K_xxxxxKxxxx
Q5A1B0	199	K	xxxxxxxxxA_K_xxxxxxxxxx
Q5A1B0	61	K	xxxxxxxxxx_K_Gxxxxxxxxx
Q5A1B0	300	K	xxxxxxxxxx_K_xxGxxxxxxx
Q5A1D3	362	K	xxxxxxxxxA_K_xxxxxxxxxx
Q5A1D5	229	K	xxxxxxxxxx_K_xxxxxKxxxx
Q5A246	195	K	xxxxxxxxxx_K_xxxxAxxxxx
Q5A2A2	127	K	xxxxxxxxxx_K_xxxxxRxxxx
Q5A302	57	K	xxxxxxxxxx_K_Gxxxxxxxxx
Q5A368	699	K	xxxxxxAxxx_K_xxxxxxxxxx
Q5A368	1034	K	xxxxxxxxxx_K_Axxxxxxxxx
Q5A368	1029	K	xxxxxxxxAx_K_xxxxxxxxxx
Q5A389	9	K	xxxxxxxxxx_K_xxxxAxxxxx
Q5A389	20	K	xxxxAxxxxx_K_xxxxxxxxxx
Q5A389	60	K	xxxxxxxxxx_K_xxxxxxRxxx
Q5A389	7	K	xxxxxxxxxx_K_xxVxxxxxxx
Q5A389	100	K	xxxxAxAxxx_K_xxxxxxxxxx
Q5A3J1	90	K	xxxxxxxxxx_K_xxxxxKxxxx
Q5A3J1	117	K	xxxxxxxxxx_K_xxxxxxRxxx
Q5A3M6	48	K	xxxxxxxxxA_K_xxxxxxxxxx
Q5A3V6	140	K	xxxxAxxxxx_K_xxxxxxxxxx
Q5A455	684	K	xxxxxxxxxx_K_xxAxxxxxxx
Q5A455	23	K	xxxxxAxxxx_K_xxxxxxxxxx
Q5A455	556	K	xxxxxxxxxx_K_xxxxxxRxxx
Q5A477	117	K	xxxxxxxxxx_K_xxxxxxxxxA
Q5A477	361	K	xxxxAxxxxx_K_xxxxxxxxxx
Q5A4E2	552	K	xAxxxxxxxx_K_xxxxxxxxxx
Q5A4M8	245	K	xxxxxAxxxx_K_xxxxxxxxxx
Q5A4M8	48	K	xxxxxxxxxx_K_xxxAxxxxxx
Q5A4M8	170	K	xxxxxxxxAx_K_xxxxxxxxxx
Q5A4M8	217	K	xxxxxxxAxx_K_xxxxxxxxxx
Q5A4Q1	75	K	xxxxxxxxAx_K_xxxxxxxxxx
Q5A4Q1	83	K	xxxxxxxxxA_K_xxxxxxxxxx
Q5A4Q1	56	K	xxxxxxxxxx_K_xxAxxxxxxx
Q5A4Q1	54	K	xxxxxxxxxx_K_xxxxAxxxxx
Q5A4Q1	211	K	xxxxRxxxxx_K_xxxxxxxxxx
Q5A4Q1	203	K	xxxxxxxxAx_K_xxxxxxxxxx
Q5A4Q1	113	K	xxxxxxxxxx_K_Gxxxxxxxxx
Q5A4Q1	234	K	xxxxxxxAxx_K_xxxxxxxxxx
Q5A4Q1	129	K	xxxxxxxxAx_K_xxxxxxxxxx
Q5A4X0	450	K	xxxxRxxxxx_K_xxxxxxxxxx
Q5A4X0	308	K	xxxxxxGxxx_K_xxxxxxxxxx
Q5A5S7	156	K	xxxxxxxxxx_K_Axxxxxxxxx
Q5A692	32	K	xxxxxxxxAx_K_xxxxxxxxxx
Q5A6A1	91	K	xxxxxxxxxx_K_xxxxxKxxxx
Q5A6A1	129	K	xxxxxxAxxx_K_xxAxxxxxxx
Q5A6A1	140	K	xxxxxAxxxx_K_xxxxxxxxxx
Q5A6A1	144	K	xxxxxxxxxA_K_xxxxxxxxxx
Q5A6A1	27	K	xxxxxxxxxx_K_xxxxxxxxxA
Q5A6A1	69	K	xxxxxxxxAx_K_xxxxxxxxxx
Q5A6A1	149	K	xxxxxxxxxx_K_xxxxxRxxxx
Q5A6A1	61	K	xxxxxxxxxx_K_Gxxxxxxxxx
Q5A6A1	2	K	xxxxxxxxxx_K_xxVxxxxxxx
Q5A6K8	336	K	xxxxxxxxxx_K_xxxxxRxxxx
Q5A6K8	348	K	xxxxRxxxxx_K_xxxxxxxxxx
Q5A6K8	317	K	xxxxxxxxxx_K_xxxxxRxxxx
Q5A6N1	998	K	xxxxxxxxxx_K_xxxAxxxxxx
Q5A6N1	780	K	xxxxxAxxxx_K_xxxxxxxxxx
Q5A6N1	738	K	xxxxxxxxxx_K_xxxxxxxxxA
Q5A6N1	705	K	xxxxxxxxAx_K_xxxxxxxxxx
Q5A6N1	706	K	xxxxxxxxAx_K_xxxxxxxxxx
Q5A6N1	747	K	xxxxxxxxxx_K_Axxxxxxxxx
Q5A6N1	554	K	xxxxxxxxxG_K_xxxxxxxxxx
Q5A6N1	463	K	xxxxxxxxAx_K_xxxxxxxxxx
Q5A6N1	447	K	xxxxxxxxxx_K_xxxxxKxxxx
Q5A6Q4	424	K	xxxxxxxxxG_K_xxxxxxxxxx
Q5A6R1	56	K	xxxxxxxxxA_K_xxxxxxxxxx
Q5A6R1	83	K	xxxxxxxxxG_K_xxxxxxxxxx
Q5A6R1	93	K	xxxxxxxxxx_K_xxxxxRxxxx
Q5A6R1	5	K	xxxxxxxxAx_K_xxxxxxxxxx
Q5A6R1	182	K	xxxxxxxxxx_K_xxxxxRxxxx
Q5A6R1	169	K	xxxxxxxxAx_K_xxxxxxxxxx
Q5A6R1	14	K	xxxxxxxxxx_K_xxxxxRxxxx
Q5A6R1	47	K	xxxxxxxxxx_K_Axxxxxxxxx
Q5A761	422	K	xAxxxxxxxx_K_xxxxxxxxxx
Q5A762	546	K	xxxxxxxxxx_K_xxGxxxxxxx
Q5A762	810	K	xxxxxxxxxx_K_Axxxxxxxxx
Q5A762	846	K	xAxxxxxxxx_K_xxxxxxxxxx
Q5A762	1349	K	xxxxxxxxxx_K_xxxAxxxxxx
Q5A7K0	52	K	xxxxxxxxAx_K_xxxxxxxxxx
Q5A7K0	37	K	xxxxxxAxxx_K_xxxxxxxxxx
Q5A7K0	43	K	xxxxxxxxxx_K_xxxxxKxxxx
Q5A7K0	117	K	xxxxxxxxxx_K_xxxxxRxxxx
Q5A7K0	83	K	xxxxxxVxxA_K_xxxxxxxxxx
Q5A7K0	68	K	xxxxxxxxxG_K_xxxxxxxxxx
Q5A7M3	423	K	xxxxxAxxxx_K_xxxxxxxxxx
Q5A7M3	356	K	xxxxxxxxAx_K_xxxxxxxxxx
Q5A7M3	49	K	xxxxRxxxxx_K_xxxxxxxxxx
Q5A7N3	95	K	xxxxxxxxxx_K_xxxxxxxxxA
Q5A7N3	34	K	xxxxxAxxxx_K_xxxxxxxxxx
Q5A7S7	347	K	xxxxxxGxxx_K_xxxxxxxxxx
Q5A860	111	K	xxxxxxxAxx_K_xAxxxxxxxx
Q5A860	118	K	xxxxxxxAxx_K_xxxxxxxxxx
Q5A860	159	K	xxxxxxxAxx_K_xxxxxxxxxx
Q5A860	119	K	xxxxAxAxxx_K_xxxxxxxxxx
Q5A860	95	K	xxxxxxxxxx_K_xxxAxxxxxx
Q5A888	67	K	xxxxxAxxxx_K_xxxxxxxxxx
Q5A888	209	K	xxxxxxxxxx_K_xxVxxxxxxx
Q5A888	50	K	xxxxRxxxxx_K_xxxxxxxxxx
Q5A893	245	K	xxxxxxxxxx_K_xxxxxRxxxx
Q5A895	336	K	xxxxxxxxxx_K_xxAxxxxxxx
Q5A895	92	K	xxxxxxxAxx_K_xxxxxxxxxx
Q5A895	47	K	xxxxxxxxxx_K_xxxxxKxxxx
Q5A8K2	93	K	xxxxxxxxxx_K_xxxAxxxxxx
Q5A8K2	689	K	xxxxxxxxxA_K_xxxxxxxxxx
Q5A8K2	519	K	xxxxxxxxxA_K_xxxxxxxxxx
Q5A8K2	936	K	xxxxxxxxxG_K_xxxxxxxxxx
Q5A8K2	483	K	xxxxxxxxxG_K_xxxxxxxxxx
Q5A8K2	687	K	xxxxxxxxxx_K_Axxxxxxxxx
Q5A8K2	663	K	xxxxxAxxxx_K_xxxxxxxxxx
Q5A8K2	645	K	xxxxxxxAxx_K_xxxxxxxxxx
Q5A8K2	825	K	xxxxxxxxxx_K_xxxxxKxxxx
Q5A8K2	86	K	xxxxxxxAxx_K_xAxxxxxxxx
Q5A8K2	659	K	xxxxxxxxxA_K_xxxxxxxxxx
Q5A8K2	803	K	xxxxxxxxxx_K_xxxxAxxxxx
Q5A8K2	517	K	xxxxxxxxxx_K_Axxxxxxxxx
Q5A900	77	K	xxxxxxxxVx_K_xxxxxxxxxA
Q5A900	180	K	xxxxxAxxxx_K_xxxxxxxxxx
Q5A900	35	K	xxxxxxxxxx_K_xxxxxKxxxx
Q5A900	28	K	xxxxxxxxxx_K_Gxxxxxxxxx
Q5A900	7	K	xxxxxxxxAx_K_xxxxxxxxxx
Q5A900	83	K	xxxxxxxxxx_K_xxxAxxxxxx
Q5A900	114	K	xxxxxxxxxA_K_xxxxxxxxxx
Q5A900	156	K	xxxxxxxxxG_K_xxxxxxxxxx
Q5A922	366	K	xxxxxxAxxx_K_xxxxxxxxxx
Q5A922	128	K	xxxxxxxxxx_K_xxxxxRxxxx
Q5A922	175	K	xxxxxxxxAx_K_xxxxxxxxxx
Q5A922	156	K	xxxxxxxxxG_K_xxxxxxxxxx
Q5A922	177	K	xxxxAxAxxx_K_xxxxxxxxxx
Q5A922	189	K	xxxxxxxxxx_K_xxxxxxxxxA
Q5A922	187	K	xxxxAxxxxx_K_xxxxxxxxxx
Q5A922	346	K	xxxxxxxAxx_K_xxxxxxxxxx
Q5A940	47	K	xxxxxxxxxx_K_xxxxAxxxxx
Q5A940	48	K	xAxxxxxxxx_K_xxxxxxxxxx
Q5A940	128	K	xxxxxxxxxA_K_xxxxxxxxxx
Q5A940	136	K	xAxxxxxxxx_K_xxxxxxxxxx
Q5A940	103	K	xxxxxxxxAx_K_xxxxxxxxxx
Q5A940	107	K	xxxxxxxxxx_K_xxVxxxxxxx
Q5A940	28	K	xxxxxxxxxA_K_xxxxxxxxxx
Q5A940	77	K	xxxxxxxAxx_K_xxxxxxxxxx
Q5A940	84	K	xxxxxxxxxG_K_xxxxxxxxxx
Q5A940	55	K	xxxxxxxAxx_K_xxxxxxxxxx
Q5A940	76	K	xxxxxxxxAx_K_xxxxxxxxxx
Q5A940	65	K	xxxxxxxxxx_K_xxAxxxxxxx
Q5A940	98	K	xAxxxxxxxx_K_xxxxxxxxxx
Q5A940	149	K	xxxxxxxxxA_K_xxxxxxxxxx
Q5AAG6	94	K	xxxxxxxxxx_K_xxxxxRxxxx
Q5AAG6	298	K	xxxxxxxxxx_K_xxxxxxxxxA
Q5AAU3	902	K	xxxxxxxxxA_K_xxxxxxxxxx
Q5AAU3	766	K	xxxxxxxxAx_K_xxxxxxxxxx
Q5AAU3	772	K	xxxxxxxAxx_K_xAxxxxxxxx
Q5AAU3	748	K	xxxxxxxxxx_K_xxxxxxxxxA
Q5AAU3	408	K	xxxxxxxxxA_K_xxxxxxxxxx
Q5AAU3	775	K	xxxxxxxxxA_K_xxxxxxxxxx
Q5AAU3	258	K	xAxxxxxxxx_K_xxxxxxxxxx
Q5AAU3	542	K	xAxxxxxxxx_K_xxxxxxxxxx
Q5AAU3	457	K	xxxxxxxxxG_K_xxxxxxxxxx
Q5AAU3	570	K	xxxxxxxxxx_K_xxxxxRxxxx
Q5AAU3	529	K	xxxxxxxxxx_K_xxxAxxxxxx
Q5AAU3	562	K	xxxxxxxxxx_K_xxxxxKxxxx
Q5AAU3	404	K	xxxxxxxxxx_K_xxAxxxxxxx
Q5AAV3	520	K	xxxxxxxxxx_K_Axxxxxxxxx
Q5AAV3	442	K	xxxxxxxxxA_K_xxxxxxxxxx
Q5AAV3	140	K	xxxxxxxxxx_K_xxxAxxxxxx
Q5AAW3	28	K	xxxxxxxxxx_K_Gxxxxxxxxx
Q5AAW3	252	K	xxxxxAxxxx_K_xxxxxxxxxx
Q5AAW3	429	K	xxxxxxxxxx_K_Gxxxxxxxxx
Q5AAW3	166	K	xxxxxxxxAx_K_xxxxxxxxxx
Q5AAW3	308	K	xxxxxxxAxx_K_xxxxxxxxxx
Q5AB87	194	K	xxxxxxxAxx_K_xAxxxxxxxx
Q5AB87	97	K	xxxxxxxAxx_K_xAxxxxxxxx
Q5AB87	83	K	xxxxxxxxxx_K_Axxxxxxxxx
Q5AB87	69	K	xxxxxxxxxx_K_xxxxxRxxxx
Q5AB87	183	K	xxxxxxxxAx_K_xxxxxxxxxx
Q5AB87	162	K	xxxxxxxxxx_K_xxxAxxxxxx
Q5AB87	171	K	xxxxxxxxxA_K_xxxxxxxxxx
Q5AB87	135	K	xxxxxxxxxx_K_xxxxxxxxxA
Q5AB87	141	K	xxxxxxxxxG_K_xxxxxxxxxx
Q5AB87	33	K	xxxxxxxxxx_K_xxVxxxxxxx
Q5AB87	104	K	xxxxxAxxxx_K_xxxxxxxxxx
Q5AB87	54	K	xxxxxxxxxx_K_xxxxxRxxxx
Q5AB87	156	K	xxxxxxxxVx_K_xxxxxxxxxA
Q5AB87	13	K	xxxxxxxxxG_K_xxxxxxxxxx
Q5ABA2	304	K	xxxxxxxxxG_K_xxxxxxxxxx
Q5ABA2	39	K	xxxxxxxxxG_K_xxxxxxxxxx
Q5ABA2	30	K	xxxxAxxxxx_K_xxxxxxxxxx
Q5ABC5	366	K	xxxxxxxxxx_K_xxxxAxxxxx
Q5ABC6	131	K	xxxxxxxAxx_K_xxxxxxxxxx
Q5ABD9	503	K	xxxxxxxxxx_K_xxxxxRxxxx
Q5AC37	267	K	xxxxxxxxxx_K_xxxxxKxxxx
Q5ACI8	303	K	xxxxxxxxxx_K_xxxxAxxxxx
Q5ACI8	226	K	xxxxxxxxxx_K_xxxxxKxxxx
Q5ACI8	285	K	xxxxxxxxxG_K_xxxxxxxxxx
Q5ACI8	147	K	xxxxxxxxxG_K_xxxxxxxxxx
Q5ACI8	235	K	xxxxxxGxxx_K_xxxxxxxxxx
Q5ACI8	239	K	xxxxxxxxxx_K_xxxAxxxxxx
Q5ACI8	31	K	xxxxxxxxxx_K_xxxxxRxxxx
Q5ACI8	158	K	xxxxxxxxxx_K_Gxxxxxxxxx
Q5ACI8	23	K	xxxxxxxxVx_K_xxxxxxxxxA
Q5ACM9	50	K	xxxxxxxxxA_K_xxxxxxxxxx
Q5ACM9	145	K	xxxxxxxxAx_K_xxxxxxxxxx
Q5ACM9	76	K	xxxxxxxAxx_K_xxxxxxxxxx
Q5ACM9	174	K	xxxxxxxxxx_K_xxGxxxxxxx
Q5ACU6	54	K	xxxxxxxxxx_K_xxxxxKxxxx
Q5AD59	318	K	xxxxxxxAxx_K_xxxxxxxxxx
Q5AD77	480	K	xxxxxxxxxx_K_xxxxAxxxxx
Q5ADL4	273	K	xxxxxxxxxx_K_xxxxxKxxxx
Q5ADM9	16	K	xxxxxxAxxx_K_xxxxxxxxxx
Q5ADM9	278	K	xxxxxxxxxx_K_xxxxxKxxxx
Q5ADM9	46	K	xAxxxxxxxx_K_xxxxxxxxxx
Q5ADP9	27	K	xxxxxxxAxx_K_xxxxxxxxxx
Q5ADQ0	80	K	xxxxxxAxxx_K_xxxxxxxxxx
Q5ADQ0	28	K	xxxxxxxAxx_K_xAxxxxxxxx
Q5ADQ6	50	K	xxxxxxxxAx_K_xxxxxxxxxx
Q5ADQ6	90	K	xxxxxxxxxx_K_xxxAxxxxxx
Q5ADQ6	95	K	xxxxxxVxxA_K_xxxxxxxxxx
Q5ADQ6	124	K	xxxxxxxxxx_K_xxxAxxxxxx
Q5ADT9	134	K	xxxxxxxxxx_K_xxxAxxxxxx
Q5ADT9	141	K	xxxxxxxxxA_K_xxxxxxxxxx
Q5ADT9	143	K	xxxxxxxAxx_K_xxxxxxxxxx
Q5ADV5	446	K	xxxxxxxAxx_K_xxxxxxxxxx
Q5ADW3	1059	K	xxxxxxAxxx_K_xxxxxxxxxx
Q5AED9	329	K	xAxxxxxxxx_K_xxxxxxxxxx
Q5AEE1	13	K	xxxxxxxxxG_K_xxxxxxxxxx
Q5AEE1	48	K	xxxxxxxAxx_K_xxxxxxxxxx
Q5AEF2	170	K	xxxxxxxxAx_K_xxxxxxxxxx
Q5AEF2	34	K	xAxxxxxxxx_K_xxxxxxxxxx
Q5AEF2	246	K	xxxxxxGxxx_K_xxxxxxxxxx
Q5AEM8	124	K	xxxxxxxAxx_K_xxxxxxxxxx
Q5AEM8	129	K	xxxxxxxxxx_K_xxxxxxRxxx
Q5AEM8	46	K	xxxxxxxxxx_K_xxxxxxxxxA
Q5AEN1	318	K	xAxxxxxxxx_K_xxxxxxxxxx
Q5AEN1	321	K	xxxxxxxxxx_K_xxAxxxxxxx
Q5AEN1	80	K	xxxxxxVxxA_K_xxxxxxxxxx
Q5AEN1	353	K	xxxxxxxAxx_K_xxxxxxxxxx
Q5AEN1	221	K	xxxxxxxxAx_K_xxxxxxxxxx
Q5AEN1	209	K	xxxxxxxxAx_K_xxxxxxxxxx
Q5AEN1	227	K	xxxxxxxxxx_K_xxxAxxxxxx
Q5AEN2	54	K	xxxxxxxxAx_K_xxxxxxxxxx
Q5AEN2	47	K	xxxxxxxxxx_K_xxxxAxxxxx
Q5AEN2	36	K	xxxxxxGxxx_K_xxxxxxxxxx
Q5AEN2	174	K	xxxxRxxxxx_K_xxxxxxxxxx
Q5AEN2	63	K	xxxxxxxxxx_K_xxxAxxxxxx
Q5AEN2	121	K	xxxxxxxxxx_K_xxxxxKxxxx
Q5AEN2	26	K	xxxxxxxxxx_K_xxGxxxxxxx
Q5AF03	120	K	xxxxxAxxxx_K_xxxxxxxxxx
Q5AF03	128	K	xxxxxxxxxx_K_Gxxxxxxxxx
Q5AF03	84	K	xxxxxxxxAx_K_xxxxxxxxxx
Q5AF03	149	K	xAxxxxxxxx_K_xxxxxxxxxx
Q5AF03	156	K	xxxxxxxxxx_K_Gxxxxxxxxx
Q5AF03	186	K	xxxxxxxxxx_K_xxAxxxxxxx
Q5AF03	191	K	xxxxxxxxAx_K_xxxxxxxxxx
Q5AF03	179	K	xxxxxxxxxx_K_xxxxxxxxxA
Q5AF03	159	K	xxxxxxxxxx_K_xxGxxxxxxx
Q5AF03	21	K	xxxxxxxxxx_K_xxVxxxxxxx
Q5AF95	508	K	xxxxxxxxxx_K_xxxxAxxxxx
Q5AFG1	117	K	xxxxxxxxxx_K_xxxxxKxxxx
Q5AFG1	45	K	xxxxxxxxAx_K_xxxxxxxxxx
Q5AFP3	125	K	xxxxxxxxxx_K_xxGxxxxxxx
Q5AG40	413	K	xxxxxxxxAx_K_xxxxxxxxxx
Q5AG40	156	K	xxxxAxxxxx_K_xxxxxxxxxx
Q5AG43	41	K	xxxxxAxxxx_K_xxxxxxxxxx
Q5AG43	45	K	xAxxxxxxxx_K_xxxxxxxxxx
Q5AG43	212	K	xxxxxxxxAx_K_xxxxxxxxxx
Q5AG43	84	K	xxxxxxxxxx_K_Axxxxxxxxx
Q5AGD1	226	K	xxxxxxxxxx_K_xxVxxxxxxx
Q5AGV4	536	K	xxxxxxxAxx_K_xxxxxxxxxx
Q5AGV4	197	K	xxxxxxGxxx_K_xxxxxxxxxx
Q5AGV4	200	K	xxxxxxxxxA_K_xxxxxxxxxx
Q5AGV4	110	K	xxxxxxxxxx_K_xxxxxRxxxx
Q5AGV4	580	K	xxxxxxxxxx_K_xxxAxxxxxx
Q5AGV4	121	K	xxxxxxxxxx_K_xxxxxKxxxx
Q5AGV4	660	K	xxxxxxxxxx_K_xxVxxxxxxx
Q5AGZ7	254	K	xxxxxAxxxx_K_xxxxxxxxxx
Q5AGZ7	258	K	xAxxxxxxxx_K_xxxxxxxxxx
Q5AGZ7	43	K	xxxxxxxxxA_K_xxxxxxxxxx
Q5AGZ7	48	K	xxxxxxxxxx_K_xxxxxRxxxx
Q5AGZ7	266	K	xxxxxxxxxx_K_Axxxxxxxxx
Q5AGZ7	262	K	xxxxxxxxxx_K_xxxxAxxxxx
Q5AGZ7	294	K	xxxxxxxAxx_K_xxxxxxxxxx
Q5AGZ7	41	K	xxxxxxxxxx_K_Axxxxxxxxx
Q5AGZ7	27	K	xxxxxxxxxG_K_xxxxxxxxxx
Q5AGZ7	164	K	xxxxxxxxxx_K_Gxxxxxxxxx
Q5AGZ9	202	K	xxxxxxxxxG_K_xxxxxxxxxx
Q5AGZ9	280	K	xxxxxxxxxx_K_xxxxxxxxxA
Q5AGZ9	235	K	xxxxxxGxxx_K_xxxxxxxxxx
Q5AGZ9	56	K	xxxxxxxxAx_K_xxxxxxxxxx
Q5AGZ9	418	K	xxxxxxAxxx_K_xxxxxxxxxx
Q5AGZ9	198	K	xxxxxxxxxx_K_Axxxxxxxxx
Q5AH25	312	K	xxxxxxxxxx_K_xxxxxRxxxx
Q5AH38	79	K	xxxxxxxxxx_K_xxxxxKxxxx
Q5AH38	318	K	xxxxxxxxxx_K_xxxxxxxxxA
Q5AH87	341	K	xxxxxxxxxG_K_xxxxxxxxxx
Q5AHB1	924	K	xxxxxxAxxx_K_xxAxxxxxxx
Q5AHB1	809	K	xxxxxxxxxx_K_xxxxAxxxxx
Q5AHG6	610	K	xxxxxxxxxG_K_xxxxxxxxxx
Q5AHH4	71	K	xxxxxxxxxx_K_xxxxxKxxxx
Q5AHH4	77	K	xxxxxxxxxG_K_xxxxxxxxxx
Q5AHH4	169	K	xxxxxxxxxx_K_xxAxxxxxxx
Q5AHH4	41	K	xxxxxxxxxG_K_xxxxxxxxxx
Q5AHH4	20	K	xxxxxxGxxx_K_xxxxxxxxxx
Q5AHH4	176	K	xxxxxxxxxx_K_xxxxxxxxxA
Q5AI15	302	K	xxxxxxxxxx_K_xxVxxxxxxx
Q5AI15	271	K	xxxxxxxxxG_K_xxxxxxxxxx
Q5AI15	229	K	xxxxxxxxxx_K_Axxxxxxxxx
Q5AI15	570	K	xxxxxxxxxG_K_xxxxxxxxxx
Q5AI15	320	K	xxxxxxxxxx_K_xxxAxxxxxx
Q5AI15	618	K	xAxxxxxxxx_K_xxxxxxxxxx
Q5AI15	91	K	xxxxxxxxxx_K_xxxxAxxxxx
Q5AI15	332	K	xxxxxxxxxA_K_xxxxxxxxxx
Q5AI15	366	K	xxxxxxxxxA_K_xxxxxxxxxx
Q5AI15	404	K	xxxxxxxxxG_K_xxxxxxxxxx
Q5AI15	145	K	xxxxxxxxxx_K_xxxxAxxxxx
Q5AI15	376	K	xxxxxxxxxx_K_Gxxxxxxxxx
Q5AI37	222	K	xxxxxxxxxx_K_xxxxxRxxxx
Q5AI37	15	K	xxxxxAxxxx_K_xxxxxxxxxx
Q5AI86	254	K	xxxxxAxxxx_K_xxxxxxxxxx
Q5AI86	277	K	xxxxxxxxxG_K_xxxxxxxxxx
Q5AI86	17	K	xxxxRxxxxx_K_xxxxxxxxxx
Q5AIB8	30	K	xxxxxxVxxA_K_xxxxxxxxxx
Q5AIB8	184	K	xxxxxxxxxA_K_xxxxxxxxxx
Q5AIB8	185	K	xxxxxxxxAx_K_xxxxxxxxxx
Q5AIB8	164	K	xAxxxxxxxx_K_xxxxxxxxxx
Q5AIB8	121	K	xxxxxxxxxG_K_xxxxxxxxxx
Q5AIB8	101	K	xxxxxxxxxx_K_xxxxAxxxxx
Q5AIB8	40	K	xxxxxxxxxx_K_Axxxxxxxxx
Q5AIB8	203	K	xxxxxxxxxx_K_xxxxAxxxxx
Q5AIB8	19	K	xxxxxxxxxx_K_xxxxxxxxxA
Q5AIB8	13	K	xxxxxxxxxx_K_xxxxxKxxxx
Q5AIB8	78	K	xxxxxxxxxx_K_xxGxxxxxxx
Q5AIB8	158	K	xxxxxxxAxx_K_xxxxxxxxxx
Q5AJ82	247	K	xxxxxxxxxG_K_xxxxxxxxxx
Q5AJ82	339	K	xxxxxxxxxx_K_xxxxxxxxxA
Q5AJ92	64	K	xxxxxxGxxx_K_xxxxxxxxxx
Q5AJ92	118	K	xxxxxxxxxA_K_xxxxxxxxxx
Q5AJ93	161	K	xxxxxxAxxx_K_xxxxxxxxxx
Q5AJ93	171	K	xxxxxxxxxx_K_xxGxxxxxxx
Q5AJ93	51	K	xxxxxxxxxG_K_xxxxxxxxxx
Q5AJ93	52	K	xxxxxxxxxx_K_Axxxxxxxxx
Q5AJ93	134	K	xxxxxxxxxG_K_xxxxxxxxxx
Q5AJ93	147	K	xxxxxxxxxx_K_xxxxxxxxxA
Q5AJ93	153	K	xxxxxxxxxx_K_xxxAxxxxxx
Q5AJ93	175	K	xxxxxxxxxG_K_xxxxxxxxxx
Q5AJ93	43	K	xxxxxxxxxx_K_xxxxxxxxxA
Q5AJB1	398	K	xxxxxxxxAx_K_xxxxxxxxxx
Q5AJB1	117	K	xxxxxxxxAx_K_xxxxxxxxxx
Q5AJB1	349	K	xxxxxxxxxG_K_xxxxxxxxxx
Q5AJB1	314	K	xxxxRxxxxx_K_xxxxxxxxxx
Q5AJB1	450	K	xxxxxxxAxx_K_xxxxxxxxxx
Q5AJB1	227	K	xxxxxxxxAx_K_xxxxxxxxxx
Q5AJB1	513	K	xxxxAxxxxx_K_xxxxxxxxxx
Q5AJB1	146	K	xxxxxxxxxG_K_xxxxxxxxxx
Q5AJD0	175	K	xxxxxxxxxx_K_xxxxAxxxxx
Q5AJD0	179	K	xxxxxxxxxx_K_Axxxxxxxxx
Q5AJD0	132	K	xxxxxxxxxx_K_xxxAxxxxxx
Q5AJD2	166	K	xxxxxxxxxA_K_xxxxxxxxxx
Q5AJF7	57	K	xxxxxxxxxx_K_xxxxxRxxxx
Q5AJF7	40	K	xxxxxxxxxx_K_xxGxxxxxxx
Q5AJF7	130	K	xxxxxxAxxx_K_xxxxxxxxxx
Q5AJF7	99	K	xxxxxxxxxx_K_xxGxxxxxxx
Q5AJF7	123	K	xxxxxxxxxG_K_xxxxxxxxxx
Q5AJF7	146	K	xxxxxxxxxG_K_xxxxxxxxxx
Q5AJX2	12	K	xAxxxxxxxx_K_xxxxxxxxxx
Q5AK59	229	K	xxxxxxxxxA_K_xxxxxxxxxx
Q5AK62	141	K	xxxxxxxAxx_K_xxxxxxxxxx
Q5AK62	1093	K	xxxxxxAxxx_K_xxxxxxxxxx
Q5AK62	1022	K	xxxxxxxxxx_K_xxxxAxxxxx
Q5AK62	422	K	xxxxxxxxxx_K_xxxxxxRxxx
Q5AK62	602	K	xxxxxxxAxx_K_xxxxxxxxxx
Q5AK62	824	K	xxxxxxxxxA_K_xxxxxxxxxx
Q5AKA5	101	K	xxxxxxxxxA_K_xxxxxxxxxx
Q5AKA5	379	K	xxxxxxxxxx_K_xxxxxKxxxx
Q5AKZ2	28	K	xxxxxxxxxx_K_xxxxxKxxxx
Q5AL45	219	K	xxxxxxxxxA_K_xxxxxxxxxx
Q5AL45	497	K	xxxxxxxxxx_K_xxxxxRxxxx
Q5AL45	614	K	xxxxxxxxxx_K_Gxxxxxxxxx
Q5AL45	96	K	xxxxxxxxxx_K_xxxxxRxxxx
Q5AL45	317	K	xAxxxxxxxx_K_xxxxxxxxxx
Q5AL45	563	K	xxxxxxxxxx_K_xxxxAxxxxx
Q5AL45	483	K	xxxxxxxxxx_K_xxxAxxxxxx
Q5AL45	201	K	xxxxRxxxxx_K_xxxxxxxxxx
Q5AL45	399	K	xxxxxxxxxG_K_xxxxxxxxxx
Q5AL45	747	K	xxxxxAxxxx_K_xxxxxxxxxx
Q5ALN1	148	K	xxxxxxxxxx_K_xxxxAxxxxx
Q5ALV2	390	K	xxxxxxxxAx_K_xxxxxxxxxx
Q5ALV6	66	K	xxxxxxxAxx_K_xxxxxxxxxx
Q5ALV6	108	K	xxxxxxxxxx_K_xxxxxxxxxA
Q5ALV6	116	K	xxxxxxxxAx_K_xxxxxxxxxx
Q5ALX8	16	K	xxxxAxAxxx_K_xxxxxxxxxx
Q5ALX8	122	K	xxxxxxxxxx_K_Gxxxxxxxxx
Q5AM50	92	K	xxxxxxxxxx_K_Gxxxxxxxxx
Q5AM80	107	K	xxxxxxxxxx_K_xxxxxxxxxA
Q5AME2	368	K	xxxxxxxxxG_K_xxxxxxxxxx
Q5AME2	553	K	xxxxxxxxxx_K_Gxxxxxxxxx
Q5AME2	1198	K	xxxxxxxxxG_K_xxxxxxxxxx
Q5AME2	5	K	xxxxxxxxxx_K_xxxxxKxxxx
Q5AME2	1424	K	xxxxxxxxAx_K_xxxxxxxxxx
Q5AME2	787	K	xxxxxxxxxx_K_xxVxxxxxxx
Q5AME2	430	K	xAxxxxxxxx_K_xxxxxxxxxx
Q5AMM4	147	K	xxxxxxxxxx_K_Axxxxxxxxx
Q5AMT2	49	K	xxxxxxxxxx_K_xxxxxxxxxA
Q5ANA1	252	K	xxxxxxAxxx_K_xxAxxxxxxx
Q5ANA1	232	K	xxxxxxxxxx_K_xxGxxxxxxx
Q5ANA1	7	K	xxxxxxxxxx_K_xxxAxxxxxx
Q5ANA1	19	K	xxxxxxxxxA_K_xxxxxxxxxx
Q5ANA1	226	K	xxxxxAxxxx_K_xxxxxxxxxx
Q5ANA1	33	K	xxxxxxxxxx_K_xxGxxxxxxx
Q5ANA3	869	K	xxxxxxxxxx_K_xxxxxRxxxx
Q5ANA3	430	K	xxxxxxxxxx_K_xxxxAxxxxx
Q5ANA3	1077	K	xxxxxxxxxx_K_xxxxAxxxxx
Q5ANA8	347	K	xxxxxxGxxx_K_xxxxxxxxxx
Q5ANA8	354	K	xxxxxxxxxG_K_xxxxxxxxxx
Q5ANL6	120	K	xxxxxxGxxx_K_xxxxxxxxxx
Q5ANL6	42	K	xxxxxxxxAx_K_xxxxxxxxxx
Q5ANL6	84	K	xxxxxxxxxx_K_Axxxxxxxxx
Q5ANP2	102	K	xxxxxxxxAx_K_xxxxxxxxxx
Q5ANP2	106	K	xAxxxxxxxx_K_xxxxxxxxxx
Q5ANP2	117	K	xxxxxxxxxx_K_Axxxxxxxxx
Q5ANP2	123	K	xxxxxAxxxx_K_xxxxxxxxxx
Q5ANP2	124	K	xxxxxxxxxx_K_Axxxxxxxxx
Q5ANP2	95	K	xxxxxxxAxx_K_xAxxxxxxxx
Q5ANP2	32	K	xxxxxxxxxx_K_xxxxxxRxxx
Q5ANP2	35	K	xxxxxxxxxx_K_Gxxxxxxxxx
Q5AP53	381	K	xxxxxxxAxx_K_xxxxxxxxxx
Q5AP53	318	K	xxxxxxxxxx_K_xxxxxRxxxx
Q5AP53	263	K	xxxxxxxxxx_K_Axxxxxxxxx
Q5AP65	104	K	xxxxxxxxAx_K_xxxxxxxxxx
Q5AP65	89	K	xAxxxxxxxx_K_xxxxxxxxxx
Q5AP65	81	K	xxxxxxxxxA_K_xxxxxxxxxx
Q5AP65	210	K	xAxxxxxxxx_K_xxxxxxxxxx
Q5AP65	186	K	xxxxxxxxxx_K_xxxAxxxxxx
Q5AP65	101	K	xxxxxxxxxA_K_xxxxxxxxxx
Q5AP65	56	K	xxxxxxxxxx_K_xxxxxKxxxx
Q5AP65	45	K	xxxxxAxxxx_K_xxxxxxxxxx
Q5AP65	27	K	xxxxxxxxAx_K_xxxxxxxxxx
Q5AP65	203	K	xxxxxxxxAx_K_xxxxxxxxxx
Q5AP66	146	K	xxxxxxxxxx_K_xxAxxxxxxx
Q5AP66	24	K	xxxxxxxxAx_K_xxxxxxxxxx
Q5AP66	16	K	xxxxAxxxxx_K_xxxxxxxxxx
Q5APD4	126	K	xxxxxxxxxA_K_xxxxxxxxxx
Q5APD4	243	K	xxxxxxxxxx_K_xxxxAxxxxx
Q5APD4	250	K	xxxxxxxxAx_K_xxxxxxxxxx
Q5APD4	137	K	xxxxxxGxxx_K_xxxxxxxxxx
Q5APD4	492	K	xxxxxxxxxx_K_Gxxxxxxxxx
Q5APD4	477	K	xAxxxxxxxx_K_xxxxxxxxxx
Q5APD4	9	K	xxxxxxxAxx_K_xxxxxxxxxx
Q5APD4	437	K	xxxxxxxxxx_K_xxVxxxxxxx
Q5APD4	327	K	xxxxxxxxxG_K_xxxxxxxxxx
Q5APD4	330	K	xxxxxxGxxx_K_xxxxxxxxxx
Q5APF0	460	K	xxxxxxxxxx_K_xxxxAxxxxx
Q5APF2	441	K	xAxxxxxxxx_K_xxxxxxxxxx
Q5APF2	58	K	xxxxxAxxxx_K_xxxxxxxxxx
Q5APF2	249	K	xxxxxxxxxx_K_xxxxxRxxxx
Q5APF2	310	K	xxxxxxxxxx_K_xxGxxxxxxx
Q5APF2	268	K	xxxxxxGxxx_K_xxxxxxxxxx
Q5APF2	300	K	xAxxxxxxxx_K_xxxxxxxxxx
Q5APF2	376	K	xxxxxxxxxx_K_xxxxxRxxxx
Q5APF2	195	K	xxxxxxxxxx_K_xxAxxxxxxx
Q5APF2	423	K	xAxxxxxxxx_K_xxxxxxxxxx
Q5APK0	412	K	xxxxxxxxxx_K_xxAxxxxxxx
Q5APT8	538	K	xxxxxxxxxx_K_xxAxxxxxxx
Q5AQ57	19	K	xxxxxxxAxx_K_xxxxxxxxxx
Q5AQ57	79	K	xxxxxxxxxx_K_xxxxxKxxxx
Q5AQ57	163	K	xxxxRxxxxx_K_xxxxxxxxxx
Q5AQ76	656	K	xxxxxxxAxx_K_xxxxxxxxxx
Q5AQ76	342	K	xxxxRxxxxx_K_xxxxxxxxxx
Q874I4	321	K	xxxxxxxxxA_K_xxxxxxxxxx
Q874I4	419	K	xxxxxxxxxG_K_xxxxxxxxxx
Q874I4	167	K	xxxxxxxxxx_K_xxAxxxxxxx
Q874I4	318	K	xxxxxxxxxA_K_xxxxxxxxxx
Q8NJN3	206	K	xxxxxxxxxG_K_xxxxxxxxxx
Q8NJN3	74	K	xxxxxxxxxx_K_xxxxxxxxxA
Q8NJN3	146	K	xAxxxxxxxx_K_xxxxxxxxxx
Q8NJN3	365	K	xxxxxxxxxx_K_xxxxxxxxxA
Q8NJN3	596	K	xxxxxxxxxx_K_xxVxxxxxxx
Q8NJN3	216	K	xxxxxxxxxx_K_xxxxAxxxxx
Q8NJN3	604	K	xxxxxxxxxx_K_xxGxxxxxxx
Q8NJN3	557	K	xxxxxxxxxx_K_xxxxAxxxxx
Q8NJN3	32	K	xxxxxxxxxx_K_Gxxxxxxxxx
Q8NJN3	496	K	xxxxxAxxxx_K_xxxxxxxxxx
Q8NJN3	197	K	xxxxxxxAxx_K_xxxxxxxxxx
Q8NJN3	670	K	xxxxxxxxxG_K_xxxxxxxxxx
Q8TGH6	252	K	xAxxxxxxxx_K_xxxxxxxxxx
Q8TGH6	231	K	xxxxxxxxxx_K_xxxxxxxxxA
Q8TGH6	109	K	xxxxxxxxxx_K_xxAxxxxxxx
Q8X1E6	107	K	xxxxxxxxxx_K_Gxxxxxxxxx
Q8X1E6	452	K	xxxxxxxAxx_K_xxxxxxxxxx
Q92206	166	K	xxxxxxAxxx_K_xxxxxxxxxx
Q92206	291	K	xxxxxxxxxx_K_xxxxAxxxxx
Q92206	64	K	xxxxxxxxxx_K_xxxxxRxxxx
Q92206	237	K	xxxxxxxxxG_K_xxxxxxxxxx
Q92206	55	K	xxxxxxxAxx_K_xxxxxxxxxx
Q92206	235	K	xxxxxxxxxA_K_xxxxxxxxxx
Q92210	241	K	xxxxxxxxxA_K_xxxxxxxxxx
Q92210	330	K	xxxxxxxxxx_K_xxxxxRxxxx
Q92210	163	K	xxxxRxxxxx_K_xxxxxxxxxx
Q92410	439	K	xxxxxxxxxx_K_xxxxxKxxxx
Q92410	18	K	xxxxRxxxxx_K_xxxxxxxxxx
Q92410	124	K	xxxxxxxAxx_K_xAxxxxxxxx
Q92410	285	K	xxxxxxxxxx_K_Gxxxxxxxxx
Q92410	160	K	xxxxRxxxxx_K_xxxxxxxxxx
Q92410	5	K	xxxxxxxxxG_K_xxxxxxxxxx
Q96UX5	403	K	xxxxxxVxxA_K_xxxxxxxxxx
Q96UX5	410	K	xxxxxxxxxA_K_xxxxxxxxxx
Q96UX5	103	K	xxxxxxxxxG_K_xxxxxxxxxx
Q96UX5	100	K	xxxxxxxxxA_K_xxxxxxxxxx
Q96UX5	316	K	xxxxxxxxxx_K_Axxxxxxxxx
Q96UX5	185	K	xAxxxxxxxx_K_xxxxxxxxxx
Q96UX5	160	K	xxxxxxxxxx_K_xxxxxxxxxA
Q96UX5	234	K	xxxxxxxxxG_K_xxxxxxxxxx
Q96UX5	445	K	xxxxxxxxxx_K_xxxxAxxxxx
Q96UX5	439	K	xxxxxxxxxx_K_xxxxxxxxxA
Q96UX5	252	K	xxxxxxxxxx_K_xxxxAxxxxx
Q96UX5	373	K	xxxxxxxxxx_K_xxxxxKxxxx
Q96UX5	768	K	xxxxxxxxxx_K_Gxxxxxxxxx
Q96UX5	634	K	xxxxxxxxxG_K_xxxxxxxxxx
Q96UX5	90	K	xxxxxxxAxx_K_xxxxxxxxxx
Q96UX5	705	K	xxxxxxxxAx_K_xxxxxxxxxx
Q96UX5	139	K	xxxxxxxxxG_K_xxxxxxxxxx
Q96UX5	555	K	xxxxxxxxxx_K_xxVxxxxxxx
Q96VB9	163	K	xxxxxxxxAx_K_xxxxxxxxxx
Q96VB9	624	K	xxxxxxxxxx_K_xxxxAxxxxx
Q96VB9	133	K	xxxxxxxxAx_K_xxxxxxxxxx
Q96VB9	136	K	xxxxxxxxxx_K_Gxxxxxxxxx
Q96VB9	603	K	xxxxxxxxxx_K_xxGxxxxxxx
Q96VB9	153	K	xxxxxxxxxx_K_xxxxAxxxxx
Q96VB9	94	K	xxxxxxxxxx_K_xxVxxxxxxx
Q96VB9	104	K	xxxxxxxxxG_K_xxxxxxxxxx
Q96VB9	429	K	xxxxxxxxxx_K_xxxxxRxxxx
Q96VB9	587	K	xxxxxxxxxG_K_xxxxxxxxxx
Q96VB9	601	K	xxxxxxxxxx_K_xxxxxxxxxA
Q96VB9	462	K	xxxxxxxxxA_K_xxxxxxxxxx
Q96VB9	464	K	xxxxxxxAxx_K_xxxxxxxxxx
Q96VB9	230	K	xxxxxxxAxx_K_xxxxxxxxxx
Q96VB9	351	K	xxxxxxxxAx_K_xxxxxxxxxx
Q96VB9	480	K	xxxxxxxxAx_K_xxxxxxxxxx
Q96VB9	436	K	xxxxxxxxxx_K_Gxxxxxxxxx
Q96VB9	533	K	xxxxxxxxVx_K_xxxxxxxxxA
Q96VB9	126	K	xxxxxxxxxx_K_xxxxAxxxxx
Q96VB9	692	K	xxxxxxGxxx_K_xxxxxxxxxx
Q96VB9	69	K	xxxxxxxxxx_K_xxVxxxxxxx
Q96VB9	671	K	xxxxxxxxAx_K_xxxxxxxxxx
Q96VB9	659	K	xxxxxxxxxx_K_xxxxxxxxxA
Q96VB9	273	K	xxxxxxxxAx_K_xxxxxxxxxx
Q96VB9	642	K	xxxxxxxxxx_K_xxxxAxxxxx
Q96VB9	630	K	xxxxxxxxxA_K_xxxxxxxxxx
Q96VB9	254	K	xxxxxxxxxx_K_xxVxxxxxxx
Q96VB9	648	K	xxxxxxxxxA_K_xxxxxxxxxx
Q9C0L9	385	K	xxxxxAxxxx_K_xxxxxxxxxx
Q9C0L9	433	K	xxxxxxAxxx_K_xxxxxxxxxx
Q9C0L9	426	K	xxxxxxAxxx_K_xxAxxxxxxx
Q9C0L9	566	K	xxxxxxxxxx_K_xxAxxxxxxx
Q9HEW1	409	K	xxxxxxxAxx_K_xxxxxxxxxx
Q9HEW1	325	K	xxxxxxGxxx_K_xxxxxxxxxx
Q9HEW1	398	K	xxxxxxxxxx_K_Gxxxxxxxxx
Q9HEW1	222	K	xxxxxxxxxx_K_xxxAxxxxxx
Q9HEW1	430	K	xxxxxxxxxG_K_xxxxxxxxxx
Q9HEW1	349	K	xxxxxxxAxx_K_xAxxxxxxxx
Q9HEW1	128	K	xxxxxxxxxx_K_xxAxxxxxxx
Q9HEW1	122	K	xAxxxxxxxx_K_xxxxxxxxxx
Q9HEW1	239	K	xxxxxxAxxx_K_xxAxxxxxxx
Q9HFQ7	52	K	xxxxxxxxxG_K_xxxxxxxxxx
Q9HGT6	74	K	xxxxxxxxxA_K_xxxxxxxxxx
Q9HGT6	80	K	xxxxxxxxAx_K_xxxxxxxxxx
Q9HGT6	99	K	xxxxxxxxAx_K_xxxxxxxxxx
Q9HGT6	93	K	xxxxxxxxxx_K_xxxAxxxxxx
Q9HGT6	220	K	xxxxxxxxxA_K_xxxxxxxxxx
Q9HGT6	55	K	xxxxxxxxxx_K_xxxxxKxxxx
Q9HGT6	19	K	xxxxxxxxxx_K_xxxxxRxxxx
Q9HGT6	61	K	xxxxxxxxxx_K_xxGxxxxxxx
Q9HGT6	351	K	xxxxxxxxAx_K_xxxxxxxxxx
Q9HGT6	350	K	xxxxxxxxAx_K_xxxxxxxxxx
Q9P8E3	411	K	xxxxxxxxAx_K_xxxxxxxxxx
Q9P8E3	395	K	xxxxxxxxxx_K_xxGxxxxxxx
Q9P940	194	K	xxxxxxxxxA_K_xxxxxxxxxx
Q9P940	203	K	xxxxxxxxAx_K_xxxxxxxxxx
Q9P940	17	K	xxxxxxAxxx_K_xxxxxxxxxx
Q9P940	29	K	xxxxxxxxxx_K_Axxxxxxxxx
Q9P940	112	K	xxxxxxxxAx_K_xxxxxxxxxx
Q9P940	114	K	xxxxxxAxxx_K_xxxxxxxxxx
Q9P940	215	K	xxxxxxxxxG_K_xxxxxxxxxx
Q9P940	135	K	xxxxxxxxxx_K_Gxxxxxxxxx
Q9P940	12	K	xxxxxxxxxx_K_Axxxxxxxxx
Q9P975	170	K	xxxxxxxxxx_K_xxxxxxRxxx
Q9P975	104	K	xxxxxxxAxx_K_xxxxxxxxxx
Q9URB4	113	K	xxxxxxxxxA_K_xxxxxxxxxx
Q9URB4	114	K	xxxxxxxxAx_K_xxxxxxxxxx
Q9URB4	72	K	xxxxxxxxAx_K_xxxxxxxxxx
Q9URB4	77	K	xxxxxxxxxx_K_xxxAxxxxxx
Q9URB4	9	K	xxxxxxxxxx_K_xxVxxxxxxx
Q9URB4	16	K	xxxxxxxxxG_K_xxxxxxxxxx
Q9URB4	323	K	xxxxxxxxAx_K_xxxxxxxxxx
Q9URB4	326	K	xxxxxxxxxx_K_xxxxxRxxxx
Q9URB4	28	K	xxxxxxxAxx_K_xxxxxxxxxx
Q9URB4	54	K	xAxxxxxxxx_K_xxxxxxxxxx
Q9URB4	19	K	xxxxxxGxxx_K_xxxxxxxxxx
Q9URB4	307	K	xxxxRxxxxx_K_xxxxxxxxxx
Q9URB4	280	K	xxxxxxxxAx_K_xxxxxxxxxx
Q9URB4	356	K	xAxxxxxxxx_K_xxxxxxxxxx
Q9URB4	250	K	xxxxxxxxAx_K_xxxxxxxxxx
Q9UVJ4	133	K	xxxxxxxxAx_K_xxxxxxxxxx
Q9UVJ4	78	K	xxxxxxVxxA_K_xxxxxxxxxx
Q9UVJ4	91	K	xxxxxxxxxx_K_xxxxxKxxxx
Q9UVJ4	54	K	xxxxxxxxxx_K_xxxxxRxxxx
Q9UVJ4	130	K	xxxxxxxxxx_K_Axxxxxxxxx
Q9UVJ4	156	K	xxxxxxxxxx_K_xxxxxxxxxA
Q9UVJ4	118	K	xAxxxxxxxx_K_xxxxxxxxxx
Q9UVL1	51	K	xxxxxxxxxG_K_xxxxxxxxxx
Q9UVL1	56	K	xxxxxxxxxx_K_xxAxxxxxxx
Q9UVL1	65	K	xxxxxxxxxx_K_xxxxxKxxxx
Q9UVL1	71	K	xxxxxxxxxx_K_Axxxxxxxxx
Q9UVL1	20	K	xxxxxxxxAx_K_xxxxxxxxxx
Q9UVL1	83	K	xAxxxxxxxx_K_xxxxxxxxxx
Q9UVL1	14	K	xxxxxxxxxx_K_xxxAxxxxxx
Q9UVL1	58	K	xxxxxxxxxx_K_Axxxxxxxxx
Q9UW25	225	K	xxxxxxxxxG_K_xxxxxxxxxx
Q9UW25	6	K	xxxxxxGxxx_K_xxxxxxxxxx
[truncated: 3,958 more rows]
