# Supplementary material for: Comprehensive profiling of lysine lactylation in Candida albicans and exploratory analysis of fluconazole tolerance associations
Source: Microbiol Spectr. 2025 Sep 30;13(11):e00810-25. doi: 10.1128/spectrum.00810-25 (PMC12584692; doi:10.1128/spectrum.00810-25)
Supplement: Data S2 — Protein-protein interaction network-node. [file spectrum.00810-25-s0002.xlsx]

## Sheet: node
Protein-protein interaction network-node
Protein.accession	name	Gene name	Sites	2O	Ac	Cr	La	Sc	AverageShortestPathLength	BetweennessCentrality	ClosenessCentrality	ClusteringCoefficient	Degree	Eccentricity	MCODE::Clusters (1)	MCODE::Node Status (1)	MCODE::Score (1)	NeighborhoodConnectivity	NumberOfUndirectedEdges	Radiality	Stress	TopologicalCoefficient
Q5A3J5	5476.C4YCL5	orf19.5275	1	0	0	1	0	0	9.76238	0	0.102434	0	1	16		Unclustered	0	5	1	0.922457	0	0
Q5AG40	5476.C4YRJ0	VPS4	4	1	0	1	2	0	8.76314	0.0015242	0.114114	0.4	5	15	Cluster 74	Clustered	3	3.6	5	0.9313	166768	0.485714
Q5A3J1	5476.C4YCL9	MRPL51	3	1	0	0	2	0	5.19345	0.000595	0.19255	0.594737	20	11	Cluster 7	Clustered	9.23077	25.5	20	0.96289	87252	0.227679
A0A1D8PPW1	5476.C4YSR1	orf19.3480	14	3	0	0	11	0	5.57807	0.000101	0.179274	0.571429	15	12		Unclustered	5.83333	24.6667	15	0.959486	5422	0.320346
Q5A798	5476.C4YDN2	MRPL3	11	2	1	3	5	0	5.59634	0.00152554	0.178688	0.607143	8	12		Unclustered	4.7619	21.75	8	0.959324	57450	0.415865
A0A1D8PCJ1	5476.C4YFA3	MRP20	4	1	0	2	1	0	5.16908	0.00119758	0.193458	0.454545	23	11	Cluster 7	Clustered	9.48718	22.913	23	0.963105	126002	0.199244
Q59QC1	5476.C4YDH9	orf19.397	2	2	0	0	0	0	5.56893	1.18e-05	0.179568	0.690909	11	12		Unclustered	6.37778	25.5455	11	0.959567	752	0.418778
Q5A6K5	5476.C4YLS4	CAALFM_CR04580WA	3	1	0	1	1	0	5.16603	0.000334	0.193572	0.538462	26	11	Cluster 7	Clustered	11	25.4231	26	0.963132	25142	0.219164
Q5ADT9	5476.C4YP99	RSM10	7	3	0	1	3	0	4.87738	0.00189685	0.205028	0.606061	22	11	Cluster 7	Seed	11	31.8636	22	0.965687	158626	0.211017
A0A1D8PN49	5476.C4YQZ7	CAALFM_C501050CA	4	0	0	0	4	0	5.08454	7.45e-05	0.196675	0.637681	24	11	Cluster 7	Clustered	10.2456	30.3333	24	0.963854	12990	0.229798
Q59RQ4	5476.C4YMF7	MRPL8	9	3	1	0	5	0	4.69231	0.0089278	0.213115	0.333333	49	11	Cluster 22	Clustered	7.27742	35.0204	49	0.967325	587478	0.208333
Q5ALN2	5476.C4YJI0	Q5ALN2	1	0	1	0	0	0	5.20487	0.000387	0.192128	0.642857	8	11		Unclustered	4.7619	31.25	8	0.962789	64074	0.286697
A0A1D8PHE0	5476.C4YIK5	orf19.3559	10	3	0	4	3	0	6.1211	1.92e-05	0.163369	0.5	4	12		Unclustered	1.4	16.25	4	0.954681	166	0.507812
A0A1D8PQ89	5476.C4YSD7	orf19.5747	6	2	0	0	4	0	5.15765	9.43e-05	0.193887	0.571429	15	11	Cluster 22	Clustered	7.56364	32.4667	15	0.963207	8176	0.272829
Q59ZI7	5476.C4YIH8	MRPL10	5	1	0	0	4	0	4.83549	0.00251785	0.206804	0.523077	26	11	Cluster 7	Clustered	10.5882	35.0385	26	0.966058	200654	0.224606
A0A1D8PQQ9	5476.C4YTG1	YML6	3	0	0	1	2	0	4.88347	0.00214132	0.204772	0.477419	31	11	Cluster 7	Clustered	9.71429	26.0323	31	0.965633	115532	0.179533
A0A1D8PRP6	5476.C4YNF0	CAALFM_CR00490WA	8	3	0	1	4	0	5.18736	3.68e-05	0.192776	0.690476	21	11	Cluster 22	Seed	8.74211	29	21	0.962944	6116	0.25
A0A1D8PQR2	5476.C4YTG8	orf19.7012	1	1	0	0	0	0	4.90327	0.00214785	0.203945	0.44385	34	11	Cluster 7	Clustered	10.1754	31.9412	34	0.965458	186780	0.215819
Q5AK02	5476.C4YS33	CAALFM_C505250CA	7	0	0	0	7	0	4.34653	0.0195439	0.230068	0.555669	89	10	Cluster 1	Clustered	60	67.236	89	0.970385	1204176	0.337869
Q59X93	5476.C4YQX8	orf19.585	10	1	0	6	3	0	5.16603	0.00056	0.193572	0.516667	25	11	Cluster 22	Clustered	8.10458	23.52	25	0.963132	47242	0.204522
Q59RP7	5476.C4YMF0	MRPL4	9	5	0	2	2	0	5.18507	0.000262	0.192861	0.608696	23	11	Cluster 7	Clustered	10.7647	26.7391	23	0.962964	18286	0.22854
A0A1D8PLT6	5476.C4YHC1	CAALFM_C403410WA	3	0	0	0	3	0	5.61995	3.38e-06	0.177937	0.794872	13	12	Cluster 22	Clustered	8.19231	28.6154	13	0.959115	74	0.391992
O94150	5476.C4YG86	MRPS9	4	1	0	1	2	0	4.68012	0.0086295	0.21367	0.388704	43	11	Cluster 22	Clustered	7.27742	35.1395	43	0.967433	613362	0.209164
A0A1D8PF79	5476.C4YCN7	GAD1	32	13	0	6	13	0	5.64356	0.00554822	0.177193	0.311111	10	12	Cluster 36	Clustered	5	10.1	10	0.958907	128726	0.222222
A0A1D8PI00	5476.C4YK87	GDH2	32	11	0	6	15	0	5.21706	0.00387313	0.191679	0.316667	16	11		Unclustered	3.18182	13.5	16	0.962681	123322	0.172276
A0A1D8PSY1	5476.C4YLW8	GLN1	13	8	0	1	4	0	5.15842	0.00413309	0.193858	0.362637	14	11	Cluster 36	Clustered	6	12.2143	14	0.9632	125050	0.160714
A0A1D8PMH8	5476.C4YGN3	GDH3	12	4	0	2	6	0	5.37928	0.00419252	0.185898	0.361905	15	12		Unclustered	3.18182	14.4667	15	0.961245	158714	0.180833
A0A1D8PTW2	5476.C4YMV0	CAALFM_CR09140CA	66	26	0	14	26	0	6.23839	0.000798	0.160298	0	2	12		Unclustered	0.666667	6	2	0.953643	18064	0.5
A0A1D8PGT5	5476.C4YJP6	ALD5	42	17	0	6	19	0	5.492	0.00614643	0.182083	0.133333	10	11		Unclustered	3	7.8	10	0.960248	355412	0.205405
Q5AK46	5476.C4YRZ6	PUT2	40	14	3	8	13	2	5.53161	0.00530757	0.180779	0.287879	12	12	Cluster 36	Clustered	5	12.5833	12	0.959897	122674	0.235849
A0A1D8PC76	5476.C4YFL4	orf19.6066	6	1	0	2	3	0	5.492	0.00614643	0.182083	0.133333	10	11		Unclustered	3	7.8	10	0.960248	355412	0.205405
A0A1D8PS97	5476.C4YL81	PAN6	1	0	0	0	1	0	6.10053	0.00025	0.16392	0.333333	4	12		Unclustered	1.66667	8.5	4	0.954863	6814	0.4125
A0A1D8PH55	5476.C4YIA3	UGA1	11	4	0	2	5	0	6.17517	0.00304541	0.161939	0.2	5	12		Unclustered	1.66667	6.4	5	0.954202	78568	0.352941
A0A1D8PDU9	5476.C4YE07	GLT1	21	10	0	8	3	0	5.34653	0.00288368	0.187037	0.397436	13	12	Cluster 36	Clustered	6	12.3077	13	0.961535	84768	0.175824
Q59TU0	5476.C4YCN8	EGD1	29	7	2	7	7	6	5.33359	4.14e-07	0.187491	0	2	11		Unclustered	0.666667	45	2	0.96165	10	0.536585
Q5ANP2	5476.C4YQH1	EGD2	36	10	1	13	8	4	5.05484	9.19e-05	0.19783	0.714286	7	11		Unclustered	6	72.5714	7	0.964116	7112	0.629814
A0A1D8PEV4	5476.C4YD07	RPL42	20	10	0	3	7	0	4.33587	0.00347984	0.230634	0.869527	83	10	Cluster 1	Clustered	67.8905	79.6265	83	0.970479	241244	0.414659
A0A1D8PF62	5476.C4YCP4	PLD1	2	0	0	2	0	0	5.0396	0.0311184	0.198428	0.358974	13	11	Cluster 12	Clustered	6	9.30769	13	0.964251	1131230	0.180995
Q5AEL8	5476.C4YQ29	SLC1	3	1	0	0	2	0	6.0099	0.00172816	0.166392	0.666667	6	12	Cluster 70	Clustered	4	9.5	6	0.955665	138142	0.365385
Q59LV5	5476.C4YL78	CHO2	3	0	0	1	2	0	5.74257	0.000686	0.174138	0.714286	8	11	Cluster 12	Clustered	6	8.875	8	0.95803	57416	0.369792
Q5AK66	5476.C4YRX8	PSD2	1	0	0	1	0	0	5.74334	0.000401	0.174115	0.904762	7	11	Cluster 12	Clustered	6	9.71429	7	0.958024	45560	0.404762
A0A1D8PFR4	5476.C4YFV6	ACT1	23	9	0	7	7	0	4.25514	0.144045	0.23501	0.0892308	26	10		Unclustered	0.971429	8.5	26	0.971193	6087202	0.0580902
Q5ABC5	5476.C4YFJ4	PSD1	1	0	0	0	1	0	5.67479	0.00420833	0.176218	0.678571	8	11	Cluster 12	Clustered	6	8.875	8	0.95863	117136	0.336538
Q5ALW4	5476.C4YJB4	SMP2	2	0	0	2	0	0	6.00685	0.0047879	0.166476	0.428571	8	12	Cluster 70	Clustered	4	8.125	8	0.955692	214974	0.296296
Q59M00	5476.C4YTW2	orf19.3695	1	0	0	1	0	0	5.98781	0.00154894	0.167006	0.607143	8	12	Cluster 12	Clustered	6	8.375	8	0.95586	53388	0.375
A0A1D8PF32	5476.C4YCS7	CHO1	1	0	0	1	0	0	5.40061	0.0138603	0.185164	0.416667	9	10	Cluster 12	Clustered	5	7.66667	9	0.961057	589676	0.279835
Q5ANK2	5476.C4YQK1	PKC1	2	0	0	1	1	0	4.66565	0.0243656	0.214332	0.190476	7	11		Unclustered	1.2	22.1429	7	0.967561	853798	0.158385
A0A1D8PNV9	5476.C4YRS6	CDS1	1	0	0	0	1	0	5.76923	0.00254276	0.173333	0.47619	7	11	Cluster 70	Seed	4	8.71429	7	0.957794	131464	0.335165
A0A1D8PKM5	5476.C4YP31	OPI3	1	1	0	0	0	0	5.74334	0.000401	0.174115	0.904762	7	11	Cluster 12	Clustered	6	9.71429	7	0.958024	45560	0.404762
A0A1D8PHX1	5476.C4YK48	LPT1	2	0	0	1	1	0	5.97182	0.00669726	0.167453	0.247619	15	12	Cluster 12	Seed	6	6.2	15	0.956002	405534	0.247222
A0A1D8PNZ7	5476.C4YRW3	GDE1	4	0	0	3	1	0	5.98858	0.00370147	0.166985	0	5	12		Unclustered	0.333333	4.2	5	0.955853	124442	0.246154
A0A1D8PF56	5476.C4YCP8	GAR1	6	2	0	2	2	0	5.2064	1.55e-05	0.192071	0.809524	7	11		Unclustered	4.7619	35.7143	7	0.962775	510	0.37594
A0A1D8PN62	5476.C4YR07	PUS4	5	0	0	3	2	0	5.22544	1.71e-06	0.191372	0.809524	7	11		Unclustered	4.28571	46.4286	7	0.962607	100	0.464286
Q5A0V9	5476.C4YGI0	NOP1	15	4	0	3	7	1	4.56055	0.0133697	0.219272	0.466165	57	11	Cluster 15	Clustered	21.1048	53.9825	57	0.968491	1130176	0.231609
Q5A6M9	5476.C4YLQ3	NHP2	6	1	0	1	3	1	5.10739	0.000134	0.195795	0.615942	24	11		Unclustered	11.2515	45.5	24	0.963651	11738	0.35
Q59S06	5476.C4YN20	NOP58	17	6	0	8	3	0	4.64356	0.0392319	0.215352	0.54741	68	10	Cluster 2	Clustered	27.798	46.7059	68	0.967756	1760522	0.293655
O43101	5476.C4YCY6	CBF5	18	7	0	3	8	0	4.74867	0.00275454	0.210585	0.568878	49	11	Cluster 15	Clustered	21.9677	48.102	49	0.966826	170706	0.289648
Q5AB84	5476.C4YFW1	orf19.6090	7	6	0	1	0	0	5.19802	0.000192	0.192381	0.666667	16	11		Unclustered	9.61538	49.875	16	0.962849	17314	0.433152
Q5ANL6	5476.C4YQJ2	SNU13	10	3	1	1	3	2	4.72353	0.0277697	0.211706	0.391626	29	11		Unclustered	12.7524	42.7241	29	0.967048	1935814	0.196885
A0A1D8PF53	5476.C4YCP9	CTA3	6	5	0	0	1	0	6.92384	0.000107	0.144429	0	4	13		Unclustered	0.4	3	4	0.947577	1056	0.5
A0A1D8PL36	5476.C4YI17	orf19.4184	1	0	0	1	0	0	5.92993	0.000753	0.168636	0.333333	4	12		Unclustered	1.66667	8.75	4	0.956372	45006	0.386364
A0A1D8PE70	5476.C4YDR3	orf19.2786	3	1	0	0	2	0	6.71668	0.000138	0.148883	0.333333	3	13		Unclustered	2	9.33333	3	0.94941	1912	0.45
Q5ALV2	5476.C4YJC3	SLA1	4	2	0	1	1	0	6.16832	0.000423	0.162119	0	2	12		Unclustered	0.666667	3.5	2	0.954263	26906	0.5
A0A1D8PGB7	5476.C4YJ99	orf19.1444	3	2	0	0	1	0	5.95278	0.000693	0.167989	0	3	12		Unclustered	0.5	6	3	0.95617	44146	0.5
Q59TS4	5476.C4YCQ3	ARO7	3	1	0	1	1	0	5.07768	0.000929	0.19694	0.607143	8	11	Cluster 31	Clustered	4.52381	11.625	8	0.963914	33318	0.283537
Q5AMP2	5476.C4YHQ7	TYR1	3	1	0	2	0	0	4.75476	0.0273362	0.210316	0.269231	13	11	Cluster 31	Clustered	3.73333	14.4615	13	0.966772	771626	0.178538
A0A1D8PFC8	5476.C4YGA0	TRP3	7	0	0	2	5	0	4.68241	0.00729856	0.213565	0.307692	14	10	Cluster 31	Clustered	4.52381	9.78571	14	0.967412	264084	0.170426
A0A1D8PG20	5476.C4YJ02	ARO8	19	6	0	7	6	0	5.01828	0.0111301	0.199272	0.19697	12	11	Cluster 31	Clustered	3.73333	9.58333	12	0.96444	249470	0.169697
A0A1D8PJH8	5476.C4YQ16	PHA2	1	0	0	1	0	0	4.91698	0.00205142	0.203377	0.4	11	11	Cluster 31	Clustered	4.52381	14.8182	11	0.965336	126142	0.235209
P79023	5476.C4YED0	ARO4	20	8	1	3	4	4	6.0754	0	0.164598	1	2	12		Unclustered	2	8	2	0.955085	0	0.888889
A0A1D8PMH6	5476.C4YGN4	TRP5	6	4	0	2	0	0	4.22391	0.0850092	0.236747	0.166667	28	10		Unclustered	1.78947	12.1429	28	0.97147	3535488	0.0710084
A0A1D8PS03	5476.C4YKZ6	TRP2	5	3	0	1	1	0	5.21173	2.32e-07	0.191875	0.9	5	11	Cluster 31	Clustered	3.73333	12.8	5	0.962728	2	0.426667
A0A1D8PTK1	5476.C4YMI5	ARO2	12	6	0	3	3	0	5.14547	0.000715	0.194346	0.607143	8	11	Cluster 31	Clustered	4.52381	10.75	8	0.963314	29754	0.275641
A0A1D8PF68	5476.C4YCQ7	SAM2	39	16	0	14	9	0	5.80427	2.82e-05	0.172287	0.833333	4	11		Unclustered	2.7	10.5	4	0.957484	582	0.456522
A0A1D8PEB0	5476.C4YDJ0	SAM4	3	3	0	0	0	0	5.59558	0.000361	0.178712	0.527778	9	11	Cluster 10	Clustered	6	10.6667	9	0.959331	10370	0.263889
P82610	5476.C4YKZ8	MET6	108	27	5	28	36	12	5.49581	0.00468567	0.181957	0.454545	12	11	Cluster 10	Clustered	5.5	12.3333	12	0.960214	93496	0.191406
P83783	5476.C4YRU3	SAH1	37	11	3	8	9	6	5.45621	0.00164119	0.183277	0.611111	9	11	Cluster 10	Clustered	5.78571	11.4444	9	0.960565	29646	0.290598
Q59W63	5476.C4YCR0	KRR1	2	1	0	0	1	0	4.68774	0.00410251	0.213323	0.603137	51	11	Cluster 2	Clustered	24.1579	49.098	51	0.967365	245610	0.240677
A0A1D8PF50	5476.C4YCR4	NEP1	1	1	0	0	0	0	5.11043	5.6e-05	0.195678	0.774621	33	11	Cluster 15	Clustered	22	53.0606	33	0.963624	5488	0.414536
Q5ACL9	5476.C4YN65	BFR2	1	0	0	1	0	0	5.24067	6.21e-05	0.190815	0.751452	42	11	Cluster 2	Clustered	25.5556	53.2381	42	0.962472	8614	0.415923
Q59KF3	5476.C4YSA1	SPB1	1	0	0	1	0	0	4.85986	0.00612804	0.205767	0.573316	69	11	Cluster 2	Clustered	26.5927	48.4203	69	0.965842	617672	0.233914
Q5A213	5476.C4YL93	RRP9	1	0	0	1	0	0	4.97867	0.0009	0.200857	0.628776	63	11	Cluster 2	Clustered	27.3525	49.8889	63	0.96479	103452	0.326071
Q5A0H6	5476.C4YJM1	orf19.5835	2	0	0	1	1	0	5.4067	1.52e-06	0.184956	0.909524	21	12		Unclustered	17	52.7619	21	0.961003	78	0.543937
A0A1D8PRJ5	5476.C4YT49	UTP18	1	0	0	1	0	0	5.08149	0.000141	0.196793	0.751938	43	11	Cluster 2	Clustered	24.375	52.8605	43	0.963881	19826	0.403515
A0A1D8PKG5	5476.C4YP14	orf19.7422	1	1	0	0	0	0	5.31912	3.79e-05	0.188001	0.769231	40	12	Cluster 15	Seed	22.6381	53.55	40	0.961778	3606	0.435366
Q5APD0	5476.C4YD69	orf19.4835	3	0	0	1	2	0	5.02361	0.000373	0.19906	0.664407	60	11	Cluster 2	Clustered	26.3543	50.3667	60	0.964393	48816	0.35721
Q59PE7	5476.C4YG48	BCP1	1	0	0	1	0	0	5.5872	0	0.17898	1	2	12		Unclustered	2	44.5	2	0.959405	0	0.644928
A0A1D8PPW6	5476.C4YSR2	NIP7	1	1	0	0	0	0	4.87738	0.00161501	0.205028	0.556188	38	11		Unclustered	16.6482	48.1842	38	0.965687	134002	0.230546
A0A1D8PGM4	5476.C4YJJ8	UTP22	1	0	0	1	0	0	5.0495	0.000211	0.198039	0.757632	47	11	Cluster 2	Clustered	24.9128	53.2766	47	0.964164	36242	0.394641
Q5AFB9	5476.C4YHF0	NAN1	1	0	0	0	1	0	5.00914	0.000337	0.199635	0.749129	42	11	Cluster 2	Clustered	23.3175	52.4762	42	0.964521	38778	0.377527
Q5A852	5476.C4YNH7	PWP2	1	0	0	1	0	0	4.98705	0.000588	0.200519	0.610723	66	11	Cluster 2	Clustered	26.8667	48.6667	66	0.964716	80878	0.328829
Q9Y7C4	5476.C4YG64	CHR1	1	0	0	1	0	0	5.26123	0.00166364	0.190069	0.691429	50	12	Cluster 2	Clustered	26.0256	50.5	50	0.96229	166266	0.373926
Q5AKW7	5476.C4YFV3	DIM1	1	0	0	0	1	0	5.38233	1.8e-06	0.185793	0.830065	18	12		Unclustered	11.2	56.6667	18	0.961218	98	0.497076
Q5A756	5476.C4YDK1	DIP2	2	0	1	0	1	0	4.99086	0.000519	0.200366	0.641065	63	11	Cluster 2	Clustered	27.4117	50.0159	63	0.964683	64490	0.337945
A0A1D8PFZ9	5476.C4YIX5	MPP10	1	0	0	1	0	0	4.65575	0.00355472	0.214788	0.673737	45	11	Cluster 2	Clustered	24.7699	55.3778	45	0.967648	350982	0.263704
Q5AG43	5476.C4YRI8	RPS5	18	5	2	5	4	2	4.14318	0.0101628	0.24136	0.726975	93	10	Cluster 1	Clustered	66.9168	74.9462	93	0.972184	827276	0.293907
A0A1D8PHC4	5476.C4YIJ2	orf19.3547	5	3	0	2	0	0	4.95354	0.00137616	0.201876	0.588874	67	11	Cluster 2	Clustered	27.5169	48.0448	67	0.965013	111278	0.322348
A0A1D8PG31	5476.C4YJ09	orf19.2090	1	1	0	0	0	0	5.04341	0.000189	0.198278	0.810685	42	11	Cluster 2	Clustered	25.6444	54.9762	42	0.964218	25292	0.401286
Q5ANE4	5476.C4YQP3	NOP14	1	0	0	1	0	0	4.53237	0.00878585	0.220635	0.651081	59	11	Cluster 2	Clustered	26.7414	51.6102	59	0.96874	526246	0.225372
Q5AF95	5476.C4YHG9	DBP4	1	0	0	0	1	0	4.99467	0.00197013	0.200213	0.655757	59	11	Cluster 2	Seed	28.3499	49.8814	59	0.964649	122830	0.343892
A0A1D8PH72	5476.C4YIE0	orf19.4492	2	1	0	1	0	0	4.94364	0.00211799	0.20228	0.531268	59	11	Cluster 15	Clustered	21.8333	47.7797	59	0.965101	197678	0.241311
A0A1D8PJD3	5476.C4YPY6	UTP4	2	0	0	0	2	0	4.76085	0.00195391	0.210046	0.616346	65	11	Cluster 2	Clustered	27.234	49.1231	65	0.966718	183908	0.312886
A0A1D8PGR5	5476.C4YJK7	orf19.1578	13	4	0	6	3	0	4.60091	0.00539173	0.217348	0.721886	55	11	Cluster 2	Clustered	28.1099	55.1455	55	0.968134	379786	0.246104
A0A1D8PLN1	5476.C4YHH3	SAS10	2	1	0	1	0	0	5.0853	0.000302	0.196645	0.708333	49	11	Cluster 2	Clustered	24.4821	51.4898	49	0.963847	30802	0.378601
A0A1D8PQN7	5476.C4YTD6	NOP15	2	0	0	2	0	0	4.90632	0.00528406	0.203819	0.544633	60	11	Cluster 2	Clustered	23.4346	47.5833	60	0.965431	458748	0.226508
A0A1D8PJ43	5476.C4YPN5	BMS1	1	0	0	1	0	0	4.98781	0.000518	0.200489	0.651786	64	11	Cluster 2	Clustered	26.5286	50.2188	64	0.96471	69102	0.337039
A0A1D8PUB0	5476.C4YN82	LTV1	1	1	0	0	0	0	4.6527	0.00434219	0.214929	0.470588	17	11		Unclustered	4.23529	77	17	0.967675	437478	0.353211
Q59X74	5476.C4YMK7	IMP4	1	1	0	0	0	0	5.05484	0.000436	0.19783	0.594536	61	11	Cluster 2	Clustered	25.0177	48.0328	61	0.964116	41678	0.328992
Q59UH8	5476.C4YLF3	CAALFM_CR03360WA	4	0	0	0	4	0	5.10663	0.000255	0.195824	0.657658	37	11	Cluster 15	Clustered	20.917	48.5946	37	0.963658	21936	0.373805
Q59ZX6	5476.C4YFS0	UTP10	2	0	0	0	2	0	4.76009	0.00179362	0.21008	0.700408	50	11	Cluster 2	Clustered	26.5661	51.16	50	0.966725	153958	0.332208
Q59ZG6	5476.C4YIJ9	RPF2	1	0	0	0	1	0	4.67555	0.00807653	0.213878	0.530077	67	11	Cluster 2	Clustered	25.9082	47.9552	67	0.967473	538348	0.213134
A0A1D8PH84	5476.C4YIF1	CAALFM_C204700CA	1	0	0	0	1	0	5.0952	0.000132	0.196263	0.73266	55	11	Cluster 2	Clustered	27.6406	53.7091	55	0.963759	18978	0.400814
A0A1D8PS68	5476.C4YL69	CAALFM_CR02420WA	2	0	0	0	2	0	5.37548	0.000544	0.18603	0.803333	25	12		Unclustered	16.987	54.36	25	0.961279	77582	0.481062
Q5A346	5476.C4YMQ2	TSR1	1	0	0	0	1	0	4.95354	0.0220514	0.201876	0.686869	55	11	Cluster 2	Clustered	26.6707	51.9091	55	0.965013	1530272	0.322304
A0A1D8PMJ1	5476.C4YGM5	orf19.2917	1	1	0	0	0	0	4.6786	0.0088837	0.213739	0.506479	74	11	Cluster 2	Clustered	28.3145	47	74	0.967446	599462	0.200855
Q59X38	5476.C4YKK3	NOP7	5	3	0	2	0	0	4.78446	0.00436214	0.20901	0.503784	75	11	Cluster 2	Clustered	26.7494	46.0667	75	0.966509	355760	0.206517
Q5AK59	5476.C4YRY4	HAS1	1	0	0	0	1	0	4.84692	0.00214021	0.206317	0.644444	55	11	Cluster 2	Clustered	25.2866	52.2	55	0.965956	231312	0.248571
Q59MK3	5476.C4YRR0	orf19.3220	1	1	0	0	0	0	5.36634	2.36e-05	0.186347	0.860294	17	12		Unclustered	12.5667	49.1176	17	0.96136	1936	0.486313
Q5ACM4	5476.C4YN60	PNO1	2	0	0	1	1	0	4.52856	0.014911	0.220821	0.544711	59	11	Cluster 2	Clustered	24.7738	52.2203	59	0.968774	1271482	0.221273
A0A1D8PRE0	5476.C4YT04	ENP1	1	0	0	0	1	0	4.52018	0.0134538	0.22123	0.613961	62	11	Cluster 2	Clustered	26.6475	51.8226	62	0.968848	936314	0.220522
Q5A6P2	5476.C4YLP2	NAT10	11	1	0	5	5	0	4.75933	0.002544	0.210114	0.60373	66	11	Cluster 2	Clustered	26.4533	48.4848	66	0.966732	224710	0.306866
Q5A7Q9	5476.C4YPJ0	SOF1	2	0	0	0	2	0	5.07921	0.000198	0.196881	0.683258	52	11	Cluster 2	Clustered	27.3969	50.3269	52	0.963901	24260	0.370051
Q59SN0	5476.C4YMC1	RRP36	1	0	0	0	1	0	5.45925	0.000154	0.183175	0.666667	7	12		Unclustered	5	42.5714	7	0.960538	19962	0.483766
A0A1D8PGP2	5476.C4YJJ6	UTP21	1	0	0	1	0	0	4.96497	0.000588	0.201411	0.723906	55	11	Cluster 2	Clustered	26.7169	52.9455	55	0.964912	73008	0.339394
A0A1D8PUC3	5476.C4YN92	CAALFM_CR10750CA	1	1	0	0	0	0	5.55141	4.84e-08	0.180134	0.666667	3	12		Unclustered	1.66667	57	3	0.959722	2	0.647727
A0A1D8PFE1	5476.C4YG89	CSI2	7	1	0	4	2	0	4.89337	0.00133035	0.204358	0.571717	45	11	Cluster 15	Clustered	20.02	48.1111	45	0.965545	156580	0.237001
Q5AC00	5476.C4YSK4	MRT4	8	3	0	2	3	0	4.86139	0.00184367	0.205703	0.526275	51	11	Cluster 15	Clustered	21.0215	47.2549	51	0.965828	153930	0.218773
A0A1D8PSN8	5476.C4YLN5	CAALFM_CR04170WA	3	1	0	2	0	0	4.86367	0.00156337	0.205606	0.548387	63	11	Cluster 2	Clustered	22.8606	47.6349	63	0.965808	166784	0.229014
Q5APF0	5476.C4YD88	YTM1	1	0	0	0	1	0	4.70602	0.00549376	0.212494	0.515426	58	11	Cluster 2	Clustered	23.4655	48.1207	58	0.967203	427194	0.229146
A0A1D8PF45	5476.C4YCR6	RPL37B	19	9	0	4	6	0	4.34958	0.000365	0.229907	0.951639	79	10	Cluster 1	Clustered	67.8905	82.9367	79	0.970358	86656	0.448307
A0A1D8PPT5	5476.C4YSU0	RPL23A	12	3	0	3	6	0	4.28332	0.00162952	0.233464	0.876076	84	10	Cluster 1	Clustered	67.8905	79.75	84	0.970944	227526	0.404822
Q5ADQ6	5476.C4YP78	RPS12	20	6	2	4	5	3	4.25971	0.00983431	0.234758	0.830527	87	10	Cluster 1	Clustered	67.8905	78.2184	87	0.971153	896526	0.368955
A0A1D8PQN0	5476.C4YTD8	RPS28B	8	2	0	4	2	0	4.22391	0.010933	0.236747	0.773531	92	10	Cluster 1	Clustered	67.8905	75.8804	92	0.97147	985986	0.344911
Q59TE0	5476.C4YIE3	RPL17B	41	10	2	11	8	10	4.28332	0.00143085	0.233464	0.893001	84	10	Cluster 1	Clustered	67.8905	80.4643	84	0.970944	218586	0.408448
Q5AJ93	5476.C4YPS8	RPS7A	47	13	3	14	11	6	4.22011	0.00348489	0.236961	0.769288	90	10	Cluster 1	Clustered	67.8905	75.7556	90	0.971503	402512	0.339711
A0A1D8PGY8	5476.C4YJX2	RPS9B	30	10	0	12	8	0	4.14166	0.00555375	0.241449	0.743785	95	10	Cluster 1	Clustered	67.8905	74.6	95	0.972198	743234	0.318803
A0A1D8PN83	5476.C4YR43	orf19.4149.1	24	11	0	6	7	0	3.99772	0.0316283	0.250143	0.647447	102	10	Cluster 1	Clustered	67.8905	71.598	102	0.973472	1713192	0.265178
A0A1D8PDT4	5476.C4YE14	CAALFM_C106470WA	1	1	0	0	0	0	4.54075	0.000405	0.220228	0.946343	77	10	Cluster 1	Clustered	67.8905	82.974	77	0.968666	60594	0.446097
A0A1D8PK22	5476.C4YQM1	RPS15	26	8	0	11	7	0	4.47829	0.00134059	0.223299	0.849248	86	10	Cluster 1	Clustered	67.8905	78.5465	86	0.969219	249624	0.406977
Q5ANH5	5476.C4YQM2	RPP2B	9	2	1	2	2	2	4.63823	0.000241	0.215599	0.910127	80	11	Cluster 1	Clustered	67.8905	80.8625	80	0.967803	96568	0.475662
Q5ANA1	5476.C4YNQ6	RPL8B	86	23	9	15	22	17	4.67631	4.21e-08	0.213844	0.999095	67	11	Cluster 1	Clustered	65.9421	85.7612	67	0.967466	6	0.519765
A0A1D8PHH4	5476.C4YIP1	orf19.6882.1	16	8	0	4	4	0	4.66337	2.43e-05	0.214437	0.942058	78	11	Cluster 1	Clustered	67.8905	82.1923	78	0.967581	3312	0.483484
A0A1D8PFL9	5476.C4YG27	RPL14	19	7	0	6	6	0	4.65956	9.17e-05	0.214613	0.954887	77	11	Cluster 1	Clustered	67.8905	83.0519	77	0.967615	9236	0.471886
A0A1D8PK61	5476.C4YNQ0	RPS19A	20	9	0	4	7	0	4.34196	0.000832	0.23031	0.899729	82	10	Cluster 1	Clustered	67.8905	81	82	0.970425	122370	0.421875
Q9UVJ4	5476.C4YSS4	RPL10A	46	13	3	10	11	9	4.37624	0.0103748	0.228507	0.740803	92	10	Cluster 1	Clustered	67.8905	75.1848	92	0.970122	647242	0.363212
Q5A900	5476.C4YFB5	RPS21	32	7	2	7	8	8	4.28104	0.0049953	0.233588	0.80512	88	10	Cluster 1	Clustered	67.8905	76.7841	88	0.970964	418364	0.399858
A0A1D8PL99	5476.C4YHV4	RPS6A	37	16	0	8	13	0	4.19497	0.005274	0.238381	0.745138	94	10	Cluster 1	Clustered	67.8905	75.734	94	0.971726	545716	0.310385
A0A1D8PFG4	5476.C4YG81	RPL27A	20	7	0	6	7	0	4.28027	0.0022287	0.23363	0.860192	86	10	Cluster 1	Clustered	67.8905	79.0116	86	0.970971	284752	0.397043
Q5ALV6	5476.C4YJC0	RPS26A	10	4	1	0	4	1	4.34425	0.000442	0.230189	0.920506	82	10	Cluster 1	Clustered	67.8905	81.5854	82	0.970405	97404	0.431669
A0A1D8PKK1	5476.C4YP48	orf19.6828.1	4	2	0	1	1	0	4.62986	0.00181221	0.215989	0.847605	53	10		Unclustered	48	79.3585	53	0.967877	200124	0.532607
A0A1D8PLC9	5476.C4YHT1	RPL20B	31	11	0	12	8	0	4.35263	0.000454	0.229746	0.91142	81	10	Cluster 1	Clustered	67.8905	81.1235	81	0.970331	97298	0.448196
A0A1D8PHF5	5476.C4YIL5	orf19.3572.3	21	8	0	8	5	0	4.34653	0.000416	0.230068	0.917796	82	10	Cluster 1	Clustered	67.8905	81.4634	82	0.970385	93194	0.437975
A0A1D8PCW6	5476.C4YEX2	RPS16A	30	12	0	7	11	0	4.19117	0.00512096	0.238597	0.786325	91	10	Cluster 1	Clustered	67.8905	76.5824	91	0.97176	488206	0.332967
Q59LS1	5476.C4YKL4	RPL3	66	21	7	9	19	10	4.22087	0.00704223	0.236918	0.818331	86	10	Cluster 1	Clustered	67.8905	78.4884	86	0.971497	648572	0.332529
Q5A357	5476.C4YMP3	CAALFM_CR08400CA	2	0	0	0	2	0	4.35339	0.00213491	0.229706	0.863171	69	10	Cluster 1	Clustered	59.9365	81.0725	69	0.970324	212698	0.424463
A0A1D8PFV1	5476.C4YFR7	RPL4B	51	19	0	14	18	0	4.31531	0.00492053	0.231733	0.800679	88	10	Cluster 1	Clustered	67.8905	76.625	88	0.970661	380198	0.392949
Q5AIB8	5476.C4YF24	RPL10	43	11	3	7	13	9	4.32445	0.00353079	0.231243	0.872328	82	10	Cluster 1	Clustered	67.8905	79.7805	82	0.97058	277954	0.422054
Q5AGZ7	5476.C4YTN5	RPL5	40	9	3	9	11	8	4.22391	0.0211059	0.236747	0.741392	91	10	Cluster 1	Clustered	67.8905	75.8132	91	0.97147	1280476	0.291589
A0A1D8PF08	5476.C4YCU4	RPL2	28	11	0	8	9	0	4.26276	0.00193941	0.23459	0.863475	86	10	Cluster 1	Clustered	67.8905	79.186	86	0.971126	363888	0.39993
A0A1D8PSV5	5476.C4YLU5	RPS3	39	12	0	13	14	0	3.96725	0.0719003	0.252064	0.532238	113	10	Cluster 1	Clustered	67.8905	65.708	113	0.973741	3649972	0.235417
A0A1D8PDT3	5476.C4YE16	RPS14B	18	8	0	3	7	0	4.3968	0.00455082	0.227438	0.761825	92	10	Cluster 1	Clustered	67.8905	76.2717	92	0.96994	416824	0.310048
Q5A5Q8	5476.C4YKW5	RPS4A	43	12	7	13	11	0	4.36481	0.000326	0.229105	0.961187	73	10	Cluster 1	Clustered	66.9429	83.4521	73	0.970223	76248	0.482382
A0A1D8PTI7	5476.C4YMH7	RPS27	8	2	0	4	2	0	4.67403	1.22e-06	0.213948	0.994617	70	11	Cluster 1	Clustered	66.9168	85.2857	70	0.967486	200	0.516883
A0A1D8PQQ5	5476.C4YTG2	RPS18	29	11	0	8	10	0	4.23915	0.00666009	0.235897	0.771785	90	10	Cluster 1	Clustered	67.8905	75.7444	90	0.971335	467490	0.364103
A0A1D8PF11	5476.C4YCU7	RPL82	5	0	0	0	5	0	4.67784	4.21e-08	0.213774	0.999038	65	11	Cluster 1	Clustered	63.9403	85.8923	65	0.967453	6	0.520559
A0A1D8PDZ1	5476.C4YDX8	orf19.6220.4	19	7	0	4	8	0	4.34653	0.000428	0.230068	0.932814	79	10	Cluster 1	Clustered	67.8905	82.2152	79	0.970385	94722	0.435001
A0A1D8PMU5	5476.C4YQR1	CAALFM_C500130CA	4	0	0	0	4	0	4.66337	0.000411	0.214437	0.912617	69	11	Cluster 1	Clustered	62.9697	83.029	69	0.967581	42194	0.463849
A0A1D8PK43	5476.C4YNP1	RPL18	21	9	0	5	7	0	4.65499	4.02e-05	0.214823	0.941392	78	11	Cluster 1	Clustered	67.8905	82.7436	78	0.967655	6032	0.457147
A0A1D8PL68	5476.C4YHX3	RPL40B	7	3	0	2	2	0	4.66794	9.07e-06	0.214227	0.96	76	11	Cluster 1	Clustered	66.9168	82.8684	76	0.96754	1138	0.496218
P83774	5476.C4YTI4	ASC1	32	9	2	8	7	6	4.14547	0.034977	0.241227	0.750836	92	10	Cluster 1	Clustered	67.8905	74.75	92	0.972164	1588760	0.359323
A0A1D8PRG5	5476.C4YT24	RPP1B	5	2	0	1	2	0	4.67936	1.2e-06	0.213704	0.99375	65	11	Cluster 1	Clustered	62.9697	85.5231	65	0.967439	152	0.521482
Q5A6A1	5476.C4YGY5	RPL24A	32	10	0	5	11	6	4.28484	0.00140266	0.233381	0.910268	82	10	Cluster 1	Clustered	67.8905	81.3049	82	0.970931	214786	0.412715
A0A1D8PDP4	5476.C4YE96	RPS27A	1	1	0	0	0	0	4.67403	1.22e-06	0.213948	0.994617	70	11	Cluster 1	Clustered	66.9168	85.2857	70	0.967486	200	0.516883
A0A1D8PG16	5476.C4YIY9	RPL38	12	7	0	4	1	0	4.34806	0.00038	0.229988	0.940726	78	10	Cluster 1	Clustered	67.9437	82.7051	78	0.970371	87434	0.439921
Q9HFQ7	5476.C4YEX4	RPP1A	4	1	1	1	1	0	4.67022	1.67e-06	0.214123	0.987823	73	11	Cluster 1	Clustered	67.8905	84.4384	73	0.96752	210	0.505619
A0A1D8PPS1	5476.C4YSV1	RPL25	23	11	0	6	6	0	4.34806	0.0107253	0.229988	0.720201	94	10	Cluster 1	Clustered	67.8905	74.7234	94	0.970371	766564	0.285204
A0A1D8PCQ5	5476.C4YF39	orf19.3690.2	22	7	0	8	7	0	4.1409	0.0121272	0.241493	0.734689	93	10	Cluster 1	Clustered	67.8905	75.3226	93	0.972204	912472	0.303677
A0A1D8PM75	5476.C4YGY4	RPL30	16	9	0	3	4	0	4.64737	6.32e-05	0.215175	0.912978	82	11	Cluster 1	Clustered	67.8905	81.378	82	0.967722	9764	0.437516
P0CY35	5476.C4YDJ3	Q59K68	1	0	1	0	0	0	3.84996	0.194166	0.259743	0.657062	60	9		Unclustered	43.9575	72.1333	60	0.974779	10736636	0.296639
A0A1D8PQS0	5476.C4YTG6	RPP0	24	8	0	7	9	0	4.50647	0.000969	0.221903	0.867787	85	10	Cluster 1	Clustered	67.8905	79.2941	85	0.968969	212900	0.415152
A0A1D8PK30	5476.C4YQP9	RPL35	20	7	0	7	6	0	4.62452	0.000634	0.216238	0.85454	83	11	Cluster 1	Clustered	67.8905	79.8313	83	0.967925	48768	0.420165
Q5A109	5476.C4YGD6	UBI3	39	10	2	9	11	7	4.2757	0.0466572	0.23388	0.833907	84	10	Cluster 1	Clustered	67.8905	77.7619	84	0.971011	1579666	0.40285
A0A1D8PEY9	5476.C4YCW2	RPS17B	25	9	0	8	8	0	4.27723	0.00187351	0.233796	0.801998	90	10	Cluster 1	Clustered	67.8905	76.9444	90	0.970998	341514	0.392574
Q59T44	5476.C4YIN2	RPS8A	17	4	0	6	6	1	4.28941	0.00187291	0.233132	0.788514	90	10	Cluster 1	Clustered	67.8905	76.1	90	0.97089	281646	0.388265
A0A1D8PGY0	5476.C4YJX1	RPL21A	21	5	0	5	11	0	4.3473	0.000414	0.230028	0.921296	81	10	Cluster 1	Clustered	67.8905	81.6296	81	0.970378	92908	0.438869
A0A1D8PHW1	5476.C4YJY8	RPL11	16	7	0	3	6	0	4.26276	0.0019172	0.23459	0.859644	86	10	Cluster 1	Clustered	67.8905	79	86	0.971126	303944	0.39899
A0A1D8PSC5	5476.C4YLC1	RPL28	30	11	0	11	8	0	4.28789	0.00137033	0.233215	0.916591	82	10	Cluster 1	Clustered	67.8905	81.4878	82	0.970904	209536	0.422217
Q96W54	5476.C4YE15	RPS22A	22	6	3	4	5	4	4.21706	0.00313792	0.237132	0.776636	92	10	Cluster 1	Clustered	67.8905	75.6522	92	0.97153	385714	0.370844
Q59V85	5476.C4YM52	RPL7	2	1	0	1	0	0	4.47753	0.0253619	0.223337	0.678334	94	11	Cluster 1	Clustered	67.8905	77.9574	94	0.969225	2782954	0.302161
P40910	5476.P0CC07	RPS1	62	20	4	12	19	7	4.18507	0.00509382	0.238944	0.833467	87	10	Cluster 1	Clustered	67.8905	79.2874	87	0.971814	536048	0.324948
A0A1D8PNQ6	5476.C4YRM5	RPS25B	21	8	0	4	9	0	4.19497	0.00439615	0.238381	0.790762	90	10	Cluster 1	Clustered	67.8905	77.2	90	0.971726	405198	0.32437
A0A1D8PCX8	5476.C4YEW4	RPL6	29	7	0	12	10	0	4.58187	0.00157471	0.218251	0.898765	81	11	Cluster 1	Clustered	67.8905	81.3457	81	0.968302	242950	0.378352
A0A1D8PI15	5476.C4YK99	RPS10	20	8	0	6	6	0	4.30388	0.00113415	0.232348	0.852941	85	10	Cluster 1	Clustered	67.8905	79.0235	85	0.970762	173856	0.413736
Q5A6R1	5476.C4YLM8	RPL15A	35	11	4	5	9	6	4.26504	0.00208241	0.234464	0.839615	87	10	Cluster 1	Clustered	67.8905	78.046	87	0.971106	379846	0.400236
O42817	5476.C4YNR7	RPS0	20	4	4	3	4	5	4.49886	0.00142894	0.222279	0.775336	91	10	Cluster 1	Clustered	67.8905	75.6044	91	0.969037	242714	0.387715
Q5AEN2	5476.C4YQ17	RPL9B	36	11	3	6	10	6	4.51028	0.000908	0.221716	0.899428	82	10	Cluster 1	Clustered	67.8905	80.7805	82	0.968936	204778	0.42741
A0A1D8PK40	5476.C4YQK4	RPL19A	38	15	0	13	10	0	4.34501	0.000458	0.230149	0.925617	81	10	Cluster 1	Clustered	67.8905	82.0123	81	0.970398	100004	0.431644
O59931	5476.C4YEX3	RPL13	42	10	3	11	10	8	4.62757	0.000282	0.216096	0.89537	81	11	Cluster 1	Seed	67.9437	80.5062	81	0.967898	109478	0.444785
A0A1D8PTR4	5476.C4YMQ1	CAALFM_CR08480CA	10	4	0	3	3	0	4.49962	0.000816	0.222241	0.855462	85	10	Cluster 1	Clustered	67.8905	79.0941	85	0.96903	101154	0.411949
A0A1D8PF57	5476.C4YCU6	RPL29	3	0	0	0	3	0	4.65499	3.58e-05	0.214823	0.951715	78	11	Cluster 1	Clustered	67.8905	83.1154	78	0.967655	6074	0.461752
Q59ZH8	5476.C4YII7	ERF1	15	3	3	5	4	0	4.55826	0.00309407	0.219382	0.951379	53	10		Unclustered	51	84.9623	53	0.968511	182816	0.54463
Q5AB87	5476.C4YFM9	RPL16A	59	16	4	14	15	10	4.59254	0.000442	0.217745	0.927296	79	11	Cluster 1	Clustered	67.8905	82.4557	79	0.968208	45706	0.398337
A0A1D8PH21	5476.C4YI82	RPL39	18	6	0	5	7	0	4.65499	3.58e-05	0.214823	0.951715	78	11	Cluster 1	Clustered	67.8905	83.1154	78	0.967655	6074	0.461752
Q5A389	5476.C4YMM3	RPS20	38	10	1	8	9	10	4.246	0.00253167	0.235516	0.803995	90	10	Cluster 1	Clustered	67.8905	76.9556	90	0.971274	327274	0.382863
Q5AJF7	5476.C4YPY4	RPL12	35	11	3	9	7	5	4.28256	0.00190579	0.233505	0.873389	85	10	Cluster 1	Clustered	67.8905	79.5647	85	0.970951	233854	0.403882
A0A1D8PCG7	5476.C4YFC3	RPS21B	10	4	0	4	2	0	4.34273	0.000514	0.23027	0.912654	81	10	Cluster 1	Clustered	67.8905	81.4938	81	0.970418	107716	0.424447
Q59W54	5476.C4YCR9	SMT3	3	0	0	1	1	1	6.66184	0.0109042	0.150109	0.1	5	13	Cluster 80	Clustered	2	6.2	5	0.949895	317758	0.254545
A0A1D8PRQ3	5476.C4YNF7	YRB1	14	4	0	8	2	0	6.05941	0.00374621	0.165033	0.4	6	12	Cluster 51	Clustered	2.7	6.66667	6	0.955226	180250	0.325
A0A1D8PPC6	5476.C4YDM3	CAALFM_C600500CA	1	0	0	0	1	0	7.66032	0	0.130543	1	2	14	Cluster 80	Clustered	2	3.5	2	0.941059	0	0.7
A0A1D8PSA4	5476.C4YL98	CAALFM_CR02770CA	3	1	0	0	2	0	7.66032	0	0.130543	1	2	14	Cluster 80	Clustered	2	3.5	2	0.941059	0	0.7
A0A1D8PNP6	5476.C4YRM6	orf19.6665	7	2	0	4	1	0	5.82788	0.0281288	0.171589	0.130719	18	12		Unclustered	0.989011	5.94444	18	0.957275	1207170	0.126812
A0A1D8PJP6	5476.C4YQA6	RUB1	2	2	0	0	0	0	6.9543	0.00758442	0.143796	0.333333	3	13		Unclustered	2	4.33333	3	0.947307	137192	0.4
Q59W48	5476.C4YCS6	orf19.676	2	1	0	1	0	0	6.23001	0.00456272	0.160513	0.333333	3	12		Unclustered	2	2.66667	3	0.953717	104820	0.466667
A0A1D8PC97	5476.C4YFI4	TUB2	6	2	0	2	2	0	5.2361	0.00759293	0.190982	0.333333	4	11		Unclustered	1.2	9.75	4	0.962512	174680	0.304688
A0A1D8PIH0	5476.C4YKK8	KAR3	1	1	0	0	0	0	7.2262	0.00304414	0.138385	0	2	13		Unclustered	0.666667	2.5	2	0.944901	69884	0.5
A0A1D8PTV4	5476.C4YMU9	TUB1	14	6	0	3	5	0	6.23229	0	0.160455	1	2	12		Unclustered	2	3.5	2	0.953697	0	0.7
Q59RA2	5476.C4YGV8	orf19.6860	3	1	0	1	1	0	6.31074	0.00473324	0.15846	0.4	6	11		Unclustered	1.71429	5.33333	6	0.953002	142090	0.313725
Q5A0H3	5476.C4YJL9	SER2	1	0	0	1	0	0	4.88804	0.0135031	0.204581	0.5	9	11	Cluster 31	Seed	4.52381	15.7778	9	0.965593	574714	0.20614
A0A1D8PQL5	5476.C4YTB8	PEL1	1	0	0	1	0	0	6.377	4.95e-06	0.156814	0.666667	4	11		Unclustered	3	7.5	4	0.952416	36	0.46875
Q59W44	5476.C4YCS9	TIM50	10	3	0	2	5	0	6.12947	0.00129776	0.163146	0.490909	11	11	Cluster 29	Clustered	5	8.90909	11	0.954606	52636	0.371212
Q59LZ5	5476.C4YTV7	TOM70	37	11	2	10	13	1	6.13404	6.95e-05	0.163025	0.678571	8	11	Cluster 21	Clustered	3.75	9.625	8	0.954566	3416	0.458333
Q59VW7	5476.C4YF38	TIM21	1	0	0	0	1	0	6.75476	0.00152323	0.148044	0.6	5	11	Cluster 29	Clustered	4	8	5	0.949073	48944	0.52
Q59LI2	5476.C4YIE9	TIM17	2	1	0	0	1	0	5.76161	0.00492353	0.173562	0.439394	12	10	Cluster 29	Clustered	5	8.83333	12	0.957862	153990	0.276042
A0A1D8PLH1	5476.C4YHN2	TIM10	1	1	0	0	0	0	6.75095	0.000241	0.148127	0.52381	7	11		Unclustered	1.92857	7.85714	7	0.949107	6852	0.436508
Q59ZW9	5476.C4YFR3	PAM16	3	0	0	2	1	0	6.32749	0.00183042	0.15804	0.533333	6	11	Cluster 29	Clustered	4	8.16667	6	0.952854	42100	0.380952
Q5AF54	5476.C4YHK0	TIM13	2	1	0	0	1	0	6.14471	0.000691	0.162742	0.571429	8	11	Cluster 53	Clustered	2.66667	8.75	8	0.954472	31334	0.397727
Q5AH14	5476.C4YTQ3	TOM40	9	2	0	2	5	0	5.31226	0.0249798	0.188244	0.27619	15	11	Cluster 21	Clustered	3.45455	7.6	15	0.961838	612684	0.209524
Q5A7M2	5476.C4YPG1	TIM44	11	4	0	2	5	0	5.7639	0.00349833	0.173494	0.488889	10	10	Cluster 29	Seed	5	9.1	10	0.957842	119968	0.293548
Q59YG5	5476.C4YKQ6	TIM23	4	3	0	0	1	0	5.78903	0.00232742	0.17274	0.509091	11	10	Cluster 21	Seed	3.88889	9	11	0.957619	52766	0.346154
A0A1D8PQY9	5476.C4YTP5	TOM7	5	2	0	3	0	0	6.30236	2.17e-06	0.158671	0.733333	6	12	Cluster 21	Clustered	3.2381	9.33333	6	0.953076	32	0.466667
Q59MI8	5476.C4YPE2	TIM8	1	0	1	0	0	0	6.13176	0.00101052	0.163085	0.511111	10	11	Cluster 53	Clustered	2.66667	8.6	10	0.954586	47010	0.390909
A0A1D8PF22	5476.C4YCT3	WBP1	5	2	0	2	1	0	5.54455	9.74e-05	0.180357	0.866667	6	11	Cluster 37	Clustered	5	12.8333	6	0.959783	14952	0.278986
Q9P8E3	5476.C4YPD4	SEC61	7	3	0	2	2	0	4.55674	0.0674727	0.219455	0.551684	42	10		Unclustered	29	65.4524	42	0.968524	5075744	0.40388
Q5AHZ2	5476.C4YES0	orf19.3060	3	1	0	0	2	0	5.54455	9.74e-05	0.180357	0.866667	6	11	Cluster 37	Clustered	5	12.8333	6	0.959783	14952	0.278986
A0A1D8PK87	5476.C4YNT0	OST1	4	3	0	1	0	0	4.94593	0.00316092	0.202187	0.490909	11	11		Unclustered	2.87879	43.7273	11	0.96508	233574	0.383573
A0A1D8PMH9	5476.C4YGN5	CWH41	1	0	0	1	0	0	5.6329	0.000975	0.177528	0.52381	7	12	Cluster 37	Clustered	5	6.57143	7	0.959001	36492	0.328571
A0A1D8PIN6	5476.C4YKT3	orf19.1761	2	1	0	1	0	0	5.83778	0	0.171298	1	5	12	Cluster 37	Clustered	5	7.2	5	0.957188	0	0.553846
Q5ALU8	5476.C4YJC6	STT3	5	1	0	1	3	0	5.54455	9.74e-05	0.180357	0.866667	6	11	Cluster 37	Seed	5	12.8333	6	0.959783	14952	0.278986
Q59WJ5	5476.C4YCU0	ADI1	3	1	0	2	0	0	6.00762	0.00487636	0.166455	0.333333	4	12	Cluster 58	Clustered	1.66667	5	4	0.955685	97946	0.316667
Q5AM80	5476.C4YJE1	UTR4	1	0	0	0	1	0	7.00609	0	0.142733	1	2	13	Cluster 58	Clustered	2	3.5	2	0.946849	0	0.875
Q5AD59	5476.C4YJ78	MRI1	3	1	0	1	1	0	6.97411	0.000465	0.143388	0.333333	3	13	Cluster 58	Seed	2	3	3	0.947132	11164	0.533333
Q5AG73	5476.C4YRG6	MDE1	3	2	0	1	0	0	6.99467	5.47e-06	0.142966	0.666667	3	13	Cluster 58	Clustered	1.66667	3	3	0.94695	40	0.6
Q5AI20	5476.C4YEU1	RLI1	12	3	0	3	6	0	4.72506	0.0018298	0.211638	0.851552	39	11		Unclustered	36	81.5385	39	0.967035	139512	0.554509
A0A1D8PM35	5476.P78590	EFB1	16	5	0	6	5	0	4.46763	9.47e-05	0.223832	0.913793	29	10		Unclustered	24.9288	81.5172	29	0.969313	28500	0.562188
A0A1D8PKC3	5476.C4YNX7	CAM1	52	22	0	11	19	0	4.41508	0.0121718	0.226496	0.66	25	10		Unclustered	19	70.36	25	0.969778	1746048	0.48137
A0A1D8PNN8	5476.C4YRK4	CAM1-1	24	11	0	5	8	0	4.37852	0.015636	0.228388	0.698413	28	10		Unclustered	22	73.1429	28	0.970102	2141508	0.456696
Q5A0M4	5476.C4YJQ8	EFT2	119	32	10	26	30	21	4.38614	0.000933	0.227991	0.854663	64	10		Unclustered	53.8985	79.3906	64	0.970034	152554	0.469767
Q5A885	5476.C4YNK2	SRP54	4	1	0	0	3	0	4.75248	0.00157147	0.210417	0.842105	38	10		Unclustered	34	79.4474	38	0.966792	123250	0.575706
A0A1D8PRY0	5476.C4YNM6	CAALFM_CR01370CA	12	4	0	2	6	0	4.81036	0.00212208	0.207885	0.470653	43	11		Unclustered	22	57.9302	43	0.96628	314768	0.353233
A0A1D8PF48	5476.C4YCV6	ERP5	15	7	0	3	5	0	9.01752	5.8e-07	0.110895	0.666667	3	15	Cluster 57	Clustered	1.66667	2.66667	3	0.929049	2	0.666667
Q5A302	5476.C4YP02	ERV25	5	2	1	1	1	0	8.0198	0.0045633	0.124691	0.333333	4	14	Cluster 57	Clustered	1.66667	4	4	0.937878	203984	0.340909
Q59ZG1	5476.C4YIK4	orf19.3558	7	2	1	2	2	0	9.01828	0	0.110886	1	2	15	Cluster 57	Clustered	2	3.5	2	0.929042	0	0.875
Q59V63	5476.C4YMH4	EMP24	2	0	0	0	2	0	9.01828	0	0.110886	1	2	15	Cluster 57	Seed	2	3.5	2	0.929042	0	0.875
Q59ZV5	5476.C4YFQ2	TIF35	8	3	0	1	3	1	4.67251	0.000697	0.214018	0.638146	34	11	Cluster 60	Clustered	20.917	62.5	34	0.9675	55746	0.42517
Q59LQ6	5476.C4YRS5	SUI1	5	2	1	0	1	1	4.64433	0.000798	0.215316	0.610837	29	11	Cluster 60	Clustered	19.8268	66.4483	29	0.967749	48880	0.448975
Q5AGF6	5476.C4YRA2	GCD11	13	8	0	3	2	0	4.70449	0.00135279	0.212563	0.668561	33	11	Cluster 60	Seed	23	69.6061	33	0.967217	143088	0.460967
Q5A5P8	5476.C4YKX3	TIF11	7	2	2	2	0	1	4.56588	0.0372596	0.219016	0.685185	28	10	Cluster 60	Clustered	19.7628	72.7857	28	0.968444	2153036	0.454688
Q59TB4	5476.C4YIC1	orf19.4517	13	4	1	3	5	0	4.6032	0.00109833	0.21724	0.645503	28	11	Cluster 60	Clustered	19.9134	71.3214	28	0.968113	94082	0.34108
Q5AAU7	5476.C4YDX2	SUI2	13	7	1	3	2	0	4.71211	0.00151306	0.212219	0.575758	33	11	Cluster 60	Clustered	20.6957	64.697	33	0.967149	156324	0.44313
Q59WG3	5476.C4YCX0	CDC48	36	10	1	5	17	3	9.61843	0.00606939	0.103967	0.178571	8	15		Unclustered	1.04762	6.375	8	0.923731	318242	0.161184
Q5A5N1	5476.C4YKY5	orf19.5368	2	0	0	1	1	0	10.6177	0	0.0941826	0	1	16		Unclustered	0	8	1	0.914888	0	0
A0A1D8PS15	5476.C4YKZ7	SHP1	11	5	0	2	4	0	10.6169	0	0.0941894	1	2	16		Unclustered	2	5.5	2	0.914895	0	0.6875
Q59WE0	5476.C4YDT2	orf19.4430	1	0	0	1	0	0	10.6131	0	0.0942232	1	2	16		Unclustered	2	7	2	0.914928	0	0.777778
Q5A0H8	5476.C4YJM3	orf19.5833	6	1	0	1	4	0	9.61691	0.0030523	0.103984	0.266667	6	15		Unclustered	1.2	8.83333	6	0.923744	212180	0.206349
A0A1D8PIV7	5476.C4YPG5	RPT2	9	3	0	1	5	0	8.62986	0.00755885	0.115877	0.88447	33	14	Cluster 3	Clustered	27.9356	29.9697	33	0.932479	371290	0.66532
A0A1D8PEM3	5476.C4YD74	DOA1	7	3	0	2	2	0	10.6131	0	0.0942232	1	2	16		Unclustered	2	7	2	0.914928	0	0.777778
Q5A0W1	5476.C4YGH8	orf19.3135	1	0	0	1	0	0	10.6123	2.05e-06	0.0942299	0.666667	3	16		Unclustered	1.66667	5.33333	3	0.914935	12	0.592593
A0A1D8PNE9	5476.C4YRC3	CAALFM_C502390CA	2	0	0	0	2	0	10.6131	0	0.0942232	1	2	16		Unclustered	2	7	2	0.914928	0	0.777778
Q59WG0	5476.C4YCX1	HNT1	23	10	4	3	4	2	6.84158	0	0.146165	0	1	13		Unclustered	0	3	1	0.948305	0	0
Q5AAS1	5476.C4YDZ3	KIN28	1	0	0	1	0	0	5.84235	0.00152323	0.171164	0.333333	3	12		Unclustered	2	10.3333	3	0.957147	25684	0.37037
Q59WF0	5476.C4YCX9	NIT3	12	5	1	2	4	0	5.68393	2.15e-05	0.175935	0.6	6	12	Cluster 63	Clustered	2.14286	18.3333	6	0.958549	1188	0.470085
A0A1D8PHC9	5476.C4YIK0	AAT1	34	12	0	4	18	0	4.78903	0.0251994	0.20881	0.126154	26	11		Unclustered	1.32353	11.1923	26	0.966469	689334	0.101976
A0A1D8PL85	5476.C4YHW0	AAT22	6	2	0	3	1	0	4.96954	0.0076607	0.201226	0.126316	20	11	Cluster 63	Clustered	2.22222	11.35	20	0.964871	334208	0.126404
Q59N40	5476.C4YMH6	AAT21	10	3	0	1	6	0	4.96954	0.0076607	0.201226	0.126316	20	11	Cluster 63	Clustered	2.22222	11.35	20	0.964871	334208	0.126404
A0A1D8PEX3	5476.C4YCY1	RPA190	3	0	0	2	1	0	4.81569	0.019133	0.207655	0.469935	47	10	Cluster 15	Clustered	21.7839	43.2128	47	0.966233	1229530	0.278792
A0A1D8PSR2	5476.C4YLP8	CAALFM_CR04300WA	15	5	0	2	8	0	5.30693	0.000727	0.188433	0.705128	13	11		Unclustered	10	52.8462	13	0.961886	41116	0.463563
Q59QT0	5476.C4YRL2	Q59QT0	3	0	0	0	2	1	5.45925	0.00345894	0.183175	0.457516	18	11		Unclustered	4.2	16	18	0.960538	327380	0.190476
A0A1D8PQM4	5476.C4YTC6	RPA135	6	1	0	3	2	0	4.65575	0.0324362	0.214788	0.502262	52	10	Cluster 2	Clustered	23.3902	44.8654	52	0.967648	1435494	0.285767
A0A1D8PHD8	5476.C4YIK8	RPC40	6	2	0	2	2	0	5.42803	0.000921	0.184229	0.477941	17	11	Cluster 25	Clustered	7	26.2353	17	0.960814	149570	0.254712
A0A1D8PHV8	5476.C4YK31	RPA12	2	1	0	0	1	0	5.26961	0.0011493	0.189767	0.512821	13	11		Unclustered	5.33333	28.8462	13	0.962216	136086	0.274725
A0A1D8PRD5	5476.C4YSX8	orf19.1335	5	0	0	1	4	0	5.11272	0.0195514	0.195591	0.604588	39	11	Cluster 15	Clustered	22.5655	48.0256	39	0.963604	697602	0.340607
Q5AK79	5476.C4YRW8	URA7	11	4	2	2	3	0	4.78142	0.0206697	0.209143	0.178571	8	10		Unclustered	3	21.75	8	0.966536	857768	0.241573
Q59VP7	5476.C4YEM3	ERB1	3	1	0	2	0	0	4.79893	0.00414005	0.20838	0.543269	65	11	Cluster 2	Clustered	24.0638	47.2769	65	0.966381	392790	0.217866
A0A1D8PDL7	5476.C4YE88	orf19.2489	16	5	0	4	7	0	5.26123	0.00848131	0.190069	0.527273	11	11		Unclustered	8	46.1818	11	0.96229	355502	0.407884
Q5AP67	5476.C4YD19	RPA34	1	1	0	0	0	0	5.29322	4.66e-05	0.188921	0.666667	10	11		Unclustered	4.8	41.9	10	0.962007	4668	0.399048
Q59M49	5476.C4YM00	NOC2	1	1	0	0	0	0	5.0198	0.000649	0.199211	0.604971	62	11	Cluster 2	Clustered	25.1711	48.5806	62	0.964427	57342	0.335039
Q5A246	5476.C4YLA8	RPC82	2	0	0	1	1	0	5.42041	0.000393	0.184488	0.688889	10	11	Cluster 25	Clustered	7	31.4	10	0.960881	54574	0.290741
A0A1D8PQQ7	5476.C4YTG9	orf19.7011	7	2	0	2	3	0	4.75781	0.00236844	0.210181	0.595082	61	11	Cluster 2	Clustered	26.4808	48.1148	61	0.966745	214008	0.312433
A0A1D8PJ54	5476.C4YPQ3	UTP20	1	0	0	1	0	0	5.21858	5.61e-07	0.191623	0.980952	15	11		Unclustered	14	57.3333	15	0.962667	64	0.556634
A0A1D8PKD3	5476.C4YNX9	NOG1	9	2	0	1	6	0	4.61005	0.0086655	0.216917	0.468108	75	11	Cluster 2	Clustered	27.5075	44.1733	75	0.968053	534664	0.190345
A0A1D8PS34	5476.C4YL29	CAALFM_CR01950WA	1	0	0	1	0	0	5.22772	0.0022796	0.191288	0.470769	26	11	Cluster 25	Seed	8.30882	42.9615	26	0.962587	253032	0.335637
Q5AJA5	5476.C4YPT6	CAALFM_C301560WA	1	0	0	0	1	0	4.97106	0.00968208	0.201164	0.682701	47	11	Cluster 2	Clustered	23.9393	52	47	0.964858	355302	0.33121
A0A1D8PFJ8	5476.C4YG42	orf19.6340	3	2	0	0	1	0	5.46002	0.00331983	0.18315	0.492647	17	11		Unclustered	4.2	16.7647	17	0.960531	325888	0.19958
Q5AD50	5476.C4YJ71	orf19.2017	5	1	0	1	3	0	4.97487	0.00199756	0.20101	0.587692	26	10		Unclustered	11.5556	48.0769	26	0.964824	147942	0.381563
A0A1D8PSB9	5476.C4YLB6	SRP40	2	1	0	1	0	0	5.18431	0	0.19289	1	8	11		Unclustered	8	59.625	8	0.962971	0	0.532366
Q5ACK7	5476.C4YN73	DRS1	1	1	0	0	0	0	5.00076	0.00169928	0.19997	0.730196	51	11	Cluster 2	Clustered	25.295	52.8824	51	0.964595	146248	0.367239
Q59M52	5476.C4YM03	CAALFM_CR05550CA	1	0	0	1	0	0	5.56283	0.000178	0.179765	0.777778	9	11	Cluster 25	Clustered	7	27	9	0.959621	23234	0.3
Q5A8Y5	5476.C4YFA4	orf19.3349	10	2	0	3	5	0	5.58644	0.00741061	0.179005	0.545455	12	11	Cluster 25	Clustered	7	14.75	12	0.959412	494600	0.194079
Q5A4Y4	5476.C4YQS9	CAALFM_C500310CA	1	0	0	0	1	0	5.71059	0	0.175113	1	4	11		Unclustered	4	26	4	0.958313	0	0.40625
A0A1D8PMS1	5476.C4YGE6	CAALFM_C407060WA	2	0	0	0	2	0	5.61234	0.00137212	0.178179	0.644444	10	11	Cluster 25	Clustered	7	19	10	0.959183	77270	0.277941
O43133	5476.C4YCY2	TBP1	2	0	0	1	1	0	6.2003	0.0150735	0.161282	0.208791	14	12	Cluster 17	Clustered	5	6.35714	14	0.95398	658826	0.211823
Q5A9D7	5476.C4YNN1	CAALFM_CR01420WA	1	0	0	1	0	0	6.47677	1.24e-05	0.154398	0	2	12		Unclustered	0.666667	12	2	0.951533	188	0.52381
A0A1D8PUA6	5476.C4YN85	RPO21	3	2	0	1	0	0	5.24143	0.0366293	0.190788	0.286765	17	11	Cluster 25	Clustered	7	11.5882	17	0.962465	1040944	0.121362
Q5A8Y7	5476.C4YFA6	RPB7	1	0	0	0	1	0	6.15765	0.000231	0.1624	0.666667	10	12	Cluster 25	Clustered	7	12.1	10	0.954357	13364	0.3025
Q59SU6	5476.C4YQF3	orf19.6923	1	0	0	1	0	0	7.19573	0	0.138971	1	5	13	Cluster 17	Clustered	5	7.2	5	0.94517	0	0.48
A0A1D8PH70	5476.C4YID3	orf19.4502	2	0	0	1	1	0	7.19954	0	0.138898	0	1	13		Unclustered	0	14	1	0.945137	0	0
A0A1D8PSS1	5476.C4YLR1	CAALFM_CR04450CA	3	1	0	1	1	0	7.19497	0.000761	0.138986	0.733333	6	13	Cluster 17	Clustered	5	6.16667	6	0.945177	57182	0.411111
A0A1D8PLM5	5476.C4YHI7	HFL2	1	1	0	0	0	0	7.19802	0.00152323	0.138927	0	2	13		Unclustered	0.666667	7.5	2	0.94515	57186	0.5
A0A1D8PH31	5476.C4YIA6	TAF14	11	4	0	1	6	0	7.12947	0.00150979	0.140263	0.333333	3	13		Unclustered	2	8.66667	3	0.945757	66162	0.396825
Q59T94	5476.C4YF82	orf19.4537	3	1	0	1	1	0	6.16756	8.03e-05	0.162139	0.805556	9	12	Cluster 25	Clustered	7	13	9	0.954269	10762	0.333333
Q5ADM2	5476.C4YLK9	TAF12	1	0	0	0	1	0	7.19497	0.000761	0.138986	0.733333	6	13	Cluster 17	Clustered	5	6.16667	6	0.945177	57182	0.411111
A0A1D8PGL0	5476.C4YJK3	orf19.1574	1	0	0	1	0	0	7.19573	0	0.138971	1	5	13	Cluster 17	Clustered	5	7.2	5	0.94517	0	0.48
Q59U67	5476.C4YK46	TAF4	2	0	0	1	1	0	7.19573	0	0.138971	1	5	13	Cluster 17	Seed	5	7.2	5	0.94517	0	0.48
Q5AMR1	5476.C4YHP0	TFG1	2	1	0	1	0	0	6.19878	0.00314428	0.161322	0.333333	6	12		Unclustered	3	8.66667	6	0.953993	161796	0.283333
A0A1D8PKJ8	5476.C4YP49	orf19.6828	2	1	0	1	0	0	5.23534	2.86e-05	0.19101	0.809524	28	11	Cluster 15	Clustered	18.1739	54.6786	28	0.962519	3272	0.467338
Q5AGV4	5476.C4YTK2	PRT1	24	10	1	4	8	1	4.31988	0.00504051	0.231488	0.442688	23	10	Cluster 65	Clustered	5.01053	42.2609	23	0.970621	237872	0.225761
Q5APT8	5476.C4YD41	DBP3	3	1	0	0	2	0	5.00228	0.000412	0.199909	0.673725	51	11	Cluster 2	Clustered	24.4054	51.5686	51	0.964582	52660	0.35321
Q59ZH9	5476.C4YII6	MAK5	1	0	0	1	0	0	5.06855	0.000203	0.197295	0.752439	41	11	Cluster 2	Clustered	23.0343	53.0244	41	0.963995	26386	0.4017
Q5ANI8	5476.C4YQL0	MAK21	3	1	0	2	0	0	5.18964	1.95e-05	0.192692	0.893281	23	11		Unclustered	16.2641	59.3913	23	0.962924	3012	0.511994
Q59NB8	5476.C4YCZ7	LKH1	6	2	0	2	2	0	6.35187	0	0.157434	0	1	12		Unclustered	0	10	1	0.952638	0	0
Q59KZ3	5476.C4YEJ5	URA6	14	5	2	2	4	1	5.35263	0.00378333	0.186824	0.2	10	11		Unclustered	2.7	6	10	0.961481	79512	0.184375
A0A1D8PRY9	5476.C4YKY7	CAALFM_CR01490CA	1	0	0	0	1	0	5.12643	2.82e-05	0.195068	0.6	5	11		Unclustered	2.7	38.4	5	0.963483	3114	0.4
Q5AP53	5476.C4YD08	CBK1	3	0	0	0	3	0	7.47144	0.00304414	0.133843	0	2	13		Unclustered	0.666667	2.5	2	0.942731	44668	0.5
Q5ABC6	5476.C4YFJ3	MOB2	1	0	0	0	1	0	8.46915	0.00152323	0.118076	0	2	14		Unclustered	0.666667	1.5	2	0.933901	22336	0.5
Q5AK62	5476.C4YRY2	SSD1	14	2	0	3	9	0	6.47525	0.00456272	0.154434	0.333333	3	12		Unclustered	2	7	3	0.951546	66996	0.392157
O74254	5476.C4YD16	GAM1	8	5	0	3	0	0	6.47144	0	0.154525	1	2	12		Unclustered	2	19.5	2	0.95158	0	0.975
Q59RR7	5476.C4YMD4	Q59TZ8	3	0	3	0	0	0	5.47677	0.00351132	0.182589	0.339181	19	11	Cluster 6	Clustered	7	11.7368	19	0.960383	312534	0.19893
P83776	5476.C4YLR7	HXK2	68	21	6	11	20	10	5.47296	0.00409525	0.182716	0.352632	20	11	Cluster 6	Clustered	7	12.2	20	0.960416	390386	0.203333
Q5AP71	5476.C4YD23	TPK1	1	1	0	0	0	0	5.20107	0.00115173	0.192268	0.4	5	10	Cluster 62	Clustered	3	8	5	0.962822	29962	0.325
Q9HEW1	5476.C4YJ73	BCY1	20	6	0	2	12	0	5.20792	9.84e-05	0.192015	0.6	5	10	Cluster 62	Clustered	2.7	7.8	5	0.962762	2166	0.354545
Q59X67	5476.C4YMK1	EFG1	1	1	0	0	0	0	6.19878	2.32e-07	0.161322	0	2	11		Unclustered	0.666667	5	2	0.953993	2	1
Q59XU5	5476.C4YKT4	RAS1	5	2	0	1	2	0	5.42727	0.00578182	0.184255	0.178571	8	10	Cluster 62	Clustered	3	4.875	8	0.960821	84148	0.225
A0A1D8PCV9	5476.C4YEZ1	PDE2	1	0	0	1	0	0	4.73267	0.0158417	0.211297	0.381818	11	10	Cluster 36	Clustered	5	10.8182	11	0.966967	469790	0.216364
A0A1D8PR83	5476.C4YTZ3	CYR1	2	0	0	1	1	0	4.45773	0.0893544	0.224329	0.164835	14	9		Unclustered	1.92857	10	14	0.969401	2655790	0.106383
Q5AP79	5476.C4YD29	MIR1	18	5	1	5	6	1	5.7837	0	0.1729	1	3	11		Unclustered	3	15	3	0.957666	0	0.576923
Q5A516	5476.C4YQV6	PET9	52	14	5	12	14	7	5.7837	0	0.1729	1	3	11		Unclustered	3	15	3	0.957666	0	0.576923
A0A1D8PDC4	5476.C4YEH7	ATP1	48	16	0	13	19	0	4.81721	0.0256836	0.207589	0.333333	19	10	Cluster 22	Clustered	7	15.5263	19	0.966219	1033482	0.176435
A0A1D8PKZ9	5476.C4YI48	ATP2	23	6	0	7	10	0	4.84996	0.0247517	0.206187	0.316206	23	10	Cluster 24	Clustered	4.86667	16.0435	23	0.96593	975746	0.178261
Q5AP83	5476.C4YD32	orf19.4882	1	0	0	1	0	0	7.19802	0	0.138927	0	1	13		Unclustered	0	6	1	0.94515	0	0
A0A1D8PES3	5476.C4YD34	NTF2	6	2	0	2	2	0	6.02209	0.000874	0.166055	0.666667	3	12		Unclustered	1.66667	13	3	0.955557	41438	0.433333
Q59P43	5476.Q9P4E9	GSP1	28	9	3	5	6	5	5.2163	0.0432382	0.191707	0.179487	13	11	Cluster 87	Clustered	1.66667	7.61538	13	0.962688	2253100	0.119107
P84149	5476.C4YLM3	MEX67	3	2	0	0	1	0	6.3016	0.00759565	0.15869	0.178571	8	12		Unclustered	0.857143	5.625	8	0.953083	121918	0.203704
A0A1D8PER8	5476.C4YD40	ERO1	2	1	0	1	0	0	5.9444	0.00152323	0.168225	0.333333	3	12		Unclustered	2	5.33333	3	0.956244	81056	0.5
A0A1D8PR99	5476.C4YSW3	PDI1	50	28	0	17	5	0	5.34882	0.000871	0.186957	0.7	5	11	Cluster 37	Clustered	4	13.6	5	0.961515	74732	0.266667
Q5AGY6	5476.C4YTM8	orf19.6552	1	0	0	1	0	0	6.94364	0	0.144017	0	1	13		Unclustered	0	3	1	0.947401	0	0
A0A1D8PG96	5476.C4YJ74	KAR2	55	22	0	19	14	0	4.94745	0.0156915	0.202124	0.266667	10	11	Cluster 37	Clustered	4	11.8	10	0.965067	1148218	0.156
Q5AHI7	5476.C4YI97	NOP12	1	1	0	0	0	0	5.4067	5.78e-06	0.184956	0.804348	24	12		Unclustered	15.5322	52.9583	24	0.961003	240	0.464547
Q5AI37	5476.C4YEV3	ARX1	7	3	0	2	2	0	4.84082	0.00464738	0.206576	0.519481	22	11		Unclustered	11.6044	52.4545	22	0.96601	288532	0.2486
A0A1D8PLA3	5476.C4YHT7	PWP1	2	0	0	2	0	0	5.12719	5.52e-05	0.195039	0.808468	32	11	Cluster 15	Clustered	19.7436	56.8125	32	0.963476	8144	0.469525
Q59QH0	5476.C4YEN2	NOP9	1	0	0	1	0	0	5.27647	6.21e-05	0.189521	0.804878	41	12	Cluster 2	Clustered	25.9294	54.7073	41	0.962155	4840	0.424088
Q5ANB2	5476.C4YNP7	DBP10	1	0	0	1	0	0	5.31226	0.000911	0.188244	0.721795	40	12	Cluster 2	Clustered	22.861	51.25	40	0.961838	118792	0.427083
A0A1D8PEV5	5476.C4YD45	SAC1	3	2	0	0	1	0	7.04189	0.00181527	0.142007	0.4	5	12	Cluster 77	Clustered	3	3.4	5	0.946532	51456	0.4
A0A1D8PQN8	5476.C4YTD4	orf19.7052	1	0	0	1	0	0	6.72201	0.00176108	0.148765	0.333333	3	13		Unclustered	2	8.66667	3	0.949363	39278	0.396825
A0A1D8PGG5	5476.C4YJF5	orf19.1514	6	3	0	0	3	0	8.04113	0	0.124361	0	1	13		Unclustered	0	5	1	0.937689	0	0
A0A1D8PTE0	5476.C4YMC8	STT4	1	0	0	1	0	0	7.04265	0.000292	0.141992	0.666667	4	12	Cluster 77	Clustered	3	4.25	4	0.946525	7088	0.472222
A0A1D8PGH4	5476.C4YJF4	FAB1	1	0	0	0	1	0	7.1965	0	0.138957	1	3	12	Cluster 77	Seed	3	5	3	0.945164	0	0.625
A0A1D8PEQ8	5476.C4YD46	orf19.4864	15	7	0	7	1	0	8.38005	1.83e-05	0.119331	0	2	13		Unclustered	0.666667	4.5	2	0.93469	512	0.7
Q59KQ1	5476.C4YLY2	GUT1	2	0	0	1	1	0	7.38233	0.00135736	0.135459	0.133333	6	12		Unclustered	1.66667	4.66667	6	0.943519	140466	0.416667
Q5A7M9	5476.C4YPG8	RHR2	1	0	0	1	0	0	7.66413	0.000321	0.130478	0	3	13		Unclustered	0.5	2.66667	3	0.941025	36522	0.833333
Q5APB7	5476.C4YD58	SKI3	5	1	0	2	2	0	7.62909	0	0.131077	1	2	13		Unclustered	2	3.5	2	0.941335	0	0.7
Q5A8I4	5476.C4YSC2	SKI8	1	0	0	1	0	0	7.41584	0.000606	0.134846	0.333333	4	13		Unclustered	1.2	3.5	4	0.943223	5930	0.4375
Q5A337	5476.C4YMQ8	SKI2	4	0	0	2	2	0	6.72887	0.00235293	0.148613	0.333333	3	12		Unclustered	2	5.33333	3	0.949302	53738	0.384615
Q874I4	5476.C4YD68	URA9	22	11	1	3	7	0	5.63976	0.00120844	0.177313	0	3	11		Unclustered	0.5	4.66667	3	0.95894	49860	0.333333
A0A1D8PS11	5476.C4YL01	URA5	8	3	0	4	1	0	5.84463	0.000142	0.171097	0.333333	3	12		Unclustered	2	7.66667	3	0.957127	1876	0.431373
Q5A1L8	5476.C4YQY6	URA4	7	2	0	1	4	0	5.95506	0.00175596	0.167924	0	3	12		Unclustered	0.5	6	3	0.95615	51322	0.333333
Q5A6Q4	5476.C4YLN4	TRM6	1	0	0	0	1	0	5.24372	0.000675	0.190704	0.652381	21	11		Unclustered	12.1397	50.1429	21	0.962445	46530	0.414404
A0A1D8PIX3	5476.C4YPG9	UTP8	1	0	0	1	0	0	5.16908	4.54e-07	0.193458	0.969697	22	11		Unclustered	20	57.3636	22	0.963105	38	0.507643
Q59PR3	5476.C4YM09	DBP8	3	0	0	0	3	0	5.33054	0.00018	0.187598	0.724731	31	12		Unclustered	16.5873	50.2258	31	0.961677	10938	0.440577
A0A1D8PIJ2	5476.C4YKK9	RRP15	1	0	0	1	0	0	5.41127	3.26e-06	0.184799	0.828571	21	12		Unclustered	13.1813	57.2857	21	0.960962	368	0.516088
Q5ACU6	5476.C4YN01	RRP3	2	0	0	1	1	0	5.34196	1.25e-05	0.187197	0.752632	20	12		Unclustered	11.0994	51.95	20	0.961576	1046	0.463839
Q5APD2	5476.C4YD71	MLS1	34	10	1	6	14	3	5.39909	0.0062595	0.185217	0.347368	20	11	Cluster 9	Clustered	8.67273	11.85	20	0.96107	455176	0.182308
A0A1D8PKV4	5476.C4YPB7	FUM12	20	6	0	5	9	0	5.70373	0.000109	0.175324	0.5	8	12	Cluster 69	Clustered	4	14.125	8	0.958374	7610	0.2825
Q59VG1	5476.C4YEG5	LYS21	8	3	0	0	5	0	6.0358	0.000279	0.165678	0.777778	10	12	Cluster 9	Clustered	7.82222	14.3	10	0.955435	4330	0.308696
A0A1D8PRM7	5476.C4YNC2	PCK1	32	13	0	8	11	0	4.88652	0.0189605	0.204645	0.219048	15	11		Unclustered	3	14.4667	15	0.965606	1175358	0.149141
P83778	5476.C4YNF4	MDH1	21	4	3	2	8	4	5.29703	0.000604	0.188785	0.388889	9	11	Cluster 69	Clustered	4	16.7778	9	0.961973	31038	0.275046
A0A1D8PCW3	5476.C4YEX7	GOR1	1	0	0	0	1	0	6.35415	0	0.157377	1	2	12		Unclustered	2	13	2	0.952618	0	0.590909
Q59XW4	5476.C4YKU7	ACS1	38	7	4	4	20	3	5.66184	0.00385943	0.176621	0.56044	14	12	Cluster 9	Clustered	8.67273	13.1429	14	0.958745	403870	0.226601
A0A1D8PRR7	5476.C4YNG3	ACC1	62	29	0	14	19	0	6.03503	0.00917874	0.165699	0.666667	12	12	Cluster 9	Clustered	8.67273	12.8333	12	0.955442	497398	0.261905
Q5AMP4	5476.C4YHQ5	MDH1-1	39	9	2	9	12	7	4.98248	0.00444761	0.200703	0.318182	12	11	Cluster 63	Clustered	2.55556	16.25	12	0.964757	197024	0.205696
A0A1D8PSH3	5476.C4YLG7	CIT1	40	13	0	10	17	0	4.7837	0.0631105	0.209043	0.22381	21	11	Cluster 69	Clustered	3.75	13.9524	21	0.966516	2300186	0.120911
Q5AB86	5476.C4YFW0	LEU4	1	0	0	1	0	0	5.49657	0.00858716	0.181932	0.380952	15	11	Cluster 9	Clustered	7.82222	11.8	15	0.960207	552602	0.205848
A0A1D8PIF8	5476.C4YKP2	LEU42	4	2	0	0	2	0	5.49733	0.00802214	0.181906	0.417582	14	11	Cluster 9	Clustered	7.82222	12.2143	14	0.960201	503506	0.213033
Q8NJN3	5476.C4YEK7	ACS2	45	16	5	9	13	2	5.66184	0.00385943	0.176621	0.56044	14	12	Cluster 9	Clustered	8.67273	13.1429	14	0.958745	403870	0.226601
A0A1D8PH52	5476.C4YIB5	ERG10	36	13	0	6	17	0	5.57959	0.0673603	0.179225	0.304762	21	12	Cluster 9	Clustered	8.67273	11.8571	21	0.959473	3748760	0.164683
Q59TC4	5476.C4YIC9	LYS22	14	6	1	5	1	1	6.0358	0.000279	0.165678	0.777778	10	12	Cluster 9	Clustered	7.82222	14.3	10	0.955435	4330	0.308696
P83773	5476.C4YR86	ACH1	51	13	2	10	18	8	5.91165	0.00105894	0.169157	0.712121	12	12	Cluster 9	Clustered	8.67273	13.8333	12	0.956534	127706	0.266026
Q5A8X6	5476.C4YF96	LSC1	27	8	2	3	10	4	5.262	0.00535723	0.190042	0.24359	13	11		Unclustered	1.41818	11.6923	13	0.962283	182544	0.167033
Q5A5S6	5476.C4YKV5	MDH1-3	9	4	0	0	5	0	5.31302	0.000576	0.188217	0.321429	8	11	Cluster 63	Clustered	2.14286	16.875	8	0.961832	29844	0.302273
Q5AGX8	5476.C4YTM0	LAT1	26	7	2	4	8	5	5.31759	0.0128015	0.188055	0.433333	16	11	Cluster 9	Seed	8.67273	14	16	0.961791	910844	0.186667
Q5A6L1	5476.C4YLR9	FUM11	14	5	0	1	8	0	5.75095	4.35e-07	0.173884	0.7	5	12	Cluster 63	Clustered	2.4	14	5	0.957956	6	0.424242
Q59RB8	5476.C4YEI7	ICL1	33	3	3	7	17	3	5.46763	0.00139683	0.182895	0.4	6	11		Unclustered	3	13.3333	6	0.960463	55976	0.266667
Q5APD5	5476.C4YD73	orf19.4830	3	2	0	1	0	0	7.06169	0	0.141609	1	2	13		Unclustered	2	11	2	0.946357	0	0.846154
Q5ACX4	5476.C4YJ06	RFA1	8	3	0	0	5	0	6.06398	0.00135508	0.164908	0.712121	12	12	Cluster 8	Clustered	7.41818	13.5833	12	0.955186	108910	0.485119
Q59Z33	5476.C4YK15	RFA2	2	0	0	0	2	0	6.46078	0.000414	0.15478	0.733333	10	12	Cluster 8	Clustered	6.80556	13.4	10	0.951675	30624	0.515385
A0A1D8PEM5	5476.C4YD77	IDH1	27	10	0	6	11	0	5.90784	0.000142	0.169266	0.571429	7	12	Cluster 69	Clustered	3.73333	9	7	0.956568	3284	0.321429
A0A1D8PJ26	5476.C4YPM4	KGD1	23	5	0	5	13	0	5.14547	0.00315776	0.194346	0.314286	15	11		Unclustered	2.05128	11.4	15	0.963314	107862	0.162857
A0A1D8PGS5	5476.C4YJQ6	IDH2	18	10	0	1	7	0	5.40899	0.000979	0.184877	0.4	11	11		Unclustered	2.66667	11.5455	11	0.960982	31758	0.222028
A0A1D8PT27	5476.C4YM25	ACO2	8	6	0	1	1	0	6.01371	0.000893	0.166287	0.1	5	12		Unclustered	2	9	5	0.955631	12550	0.311111
A0A1D8PS79	5476.C4YL63	IDP2	42	15	0	9	18	0	5.58111	0.00039	0.179176	0.466667	6	12	Cluster 69	Clustered	4	13.8333	6	0.959459	8026	0.307407
A0A1D8PHH7	5476.C4YIQ7	IDP1	19	9	0	2	8	0	5.59482	0.000349	0.178737	0.6	5	12	Cluster 69	Seed	4	13.4	5	0.959338	7464	0.338462
P82611	5476.C4YMM9	ACO1	98	30	8	22	19	19	5.7182	0.000112	0.17488	0.5	8	12	Cluster 69	Clustered	3.73333	9.625	8	0.958246	2520	0.320833
Q59L13	5476.C4YMC7	TIF6	1	1	0	0	0	0	4.73191	0.00590577	0.211331	0.421053	19	11		Unclustered	10	51.6316	19	0.966974	221098	0.255602
Q59S77	5476.C4YSS5	CAALFM_C602230WA	2	0	0	0	2	0	5.43184	0	0.1841	1	5	12		Unclustered	5	45	5	0.96078	0	0.473684
A0A1D8PMA9	5476.C4YGU7	CAALFM_C405330CA	1	0	0	0	1	0	5.41965	2.73e-06	0.184514	0.761905	15	12		Unclustered	9.84848	56.2	15	0.960888	170	0.506306
A0A1D8PIH5	5476.C4YKL9	orf19.1404	1	0	0	1	0	0	5.68393	0	0.175935	1	2	12		Unclustered	2	44.5	2	0.958549	0	0.664179
Q5APF2	5476.C4YD90	GUA1	17	4	0	2	11	0	4.58644	0.0412974	0.218034	0.346154	13	10		Unclustered	3.66667	16.3846	13	0.968262	1765052	0.130893
P0CH96	5476.P0CH97	ADE12	32	11	3	4	12	2	5.00381	0.00687117	0.199848	0.360294	17	11	Cluster 36	Clustered	4.93333	14.0588	17	0.964568	321498	0.173566
A0A1D8PTD1	5476.C4YMC3	URA2	52	15	0	12	25	0	5.02666	0.0135116	0.198939	0.32967	14	11	Cluster 36	Clustered	6	13.7857	14	0.964366	474954	0.182857
A0A1D8PRE9	5476.C4YT06	HIS7	13	6	0	4	3	0	4.81874	0.00201767	0.207523	0.428571	8	10		Unclustered	3.42857	11.75	8	0.966206	52544	0.221154
Q5ALX8	5476.C4YJA3	APT1	13	4	1	5	2	1	4.90099	0.00441034	0.20404	0.505495	14	11	Cluster 47	Seed	4.75641	12.1429	14	0.965478	242430	0.202381
A0A1D8PNS0	5476.C4YRP8	GUK1	9	3	0	2	4	0	4.9604	0.00184168	0.201597	0.409091	12	11	Cluster 36	Clustered	5	11.5	12	0.964952	73906	0.221154
Q59N80	5476.C4YRQ5	HAM1	2	1	0	1	0	0	4.91851	0.00370633	0.203314	0.454545	12	11	Cluster 36	Clustered	5.16667	12.8333	12	0.965323	128490	0.205645
Q59Q46	5476.C4YIV3	IMH3	26	11	1	4	7	3	5.20716	0.000807	0.192043	0.642857	8	11		Unclustered	4.28571	12.875	8	0.962769	53314	0.279891
A0A1D8PT56	5476.C4YM54	ADE13	26	7	0	12	7	0	4.65956	0.0292755	0.214613	0.294118	17	11	Cluster 36	Clustered	6	11.7059	17	0.967615	839762	0.144118
Q59WE5	5476.C4YDS8	PHO100	6	3	1	2	0	0	4.90023	0.0142979	0.204072	0.285714	15	11		Unclustered	3.45455	12.1333	15	0.965485	434260	0.15671
A0A1D8PGN7	5476.C4YJM4	HPT1	8	4	0	3	1	0	5.31607	0.000682	0.188109	0.666667	9	11	Cluster 47	Clustered	4.16667	12.5556	9	0.961805	60876	0.29199
A0A1D8PEL1	5476.C4YD93	ERG12	1	0	0	0	1	0	6.55293	0.00152319	0.152603	0.714286	8	13	Cluster 38	Clustered	4.7619	11.25	8	0.950859	136994	0.321429
A0A1D8PTW6	5476.C4YMV2	ERG13	28	9	0	6	13	0	6.53694	0.00527893	0.152977	0.417582	14	13		Unclustered	3.63636	10.6429	14	0.951001	380240	0.272894
A0A1D8PD39	5476.C4YEQ5	HMG1	8	0	0	1	7	0	7.51409	1.97e-06	0.133083	0.857143	7	14	Cluster 38	Clustered	4.46429	13	7	0.942353	20	0.52
A0A1D8PC43	5476.C4YFX1	MVD	8	3	0	3	2	0	6.55369	0.00115473	0.152586	0.761905	7	13	Cluster 38	Seed	5	12	7	0.950852	102750	0.342857
A0A1D8PLH0	5476.C4YHQ9	ERG8	1	0	0	0	1	0	7.52932	0	0.132814	1	4	14	Cluster 38	Clustered	4	9.5	4	0.942218	0	0.633333
A0A1D8PI71	5476.C4YKE3	ERG9	18	6	0	5	7	0	6.53389	0.0198107	0.153048	0.437908	18	13	Cluster 9	Clustered	7.46667	10.7778	18	0.951028	961388	0.256614
A0A1D8PH78	5476.C4YIE1	ERG20	16	9	0	4	3	0	7.50876	8.03e-05	0.133178	0.611111	9	14	Cluster 38	Clustered	4.46429	10	9	0.9424	640	0.357143
A0A1D8PLI2	5476.C4YHL8	IDI1	11	4	0	5	2	0	7.51181	9.86e-06	0.133124	0.666667	10	14		Unclustered	3.63636	11.7	10	0.942373	110	0.468
A0A1D8PEL3	5476.C4YD94	NUP188	2	0	0	1	1	0	7.65727	3.87e-07	0.130595	0.833333	4	14		Unclustered	2.7	6.25	4	0.941086	2	0.694444
A0A1D8PRM4	5476.C4YNC5	CAALFM_CR00230WA	2	0	0	1	1	0	6.8195	0.000557	0.146638	0.6	6	13		Unclustered	2.14286	8	6	0.9485	72798	0.347826
A0A1D8PGB0	5476.C4YJ84	orf19.2002	8	2	0	4	2	0	6.81874	0.00130098	0.146655	0.52381	7	13		Unclustered	1.92857	7.14286	7	0.948507	145590	0.310559
A0A1D8PDK7	5476.C4YE85	orf19.2485	3	1	0	1	1	0	6.66032	0.00310532	0.150143	0.416667	9	13		Unclustered	1.6	7	9	0.949909	280442	0.233333
A0A1D8PG44	5476.C4YJ15	POM152	1	0	0	1	0	0	7.65804	0	0.130582	1	3	14		Unclustered	3	6.66667	3	0.941079	0	0.740741
Q9UW12	5476.C4YDA1	RIM20	1	0	0	0	1	0	8.76618	0	0.114075	1	2	15	Cluster 79	Clustered	2	4.5	2	0.931273	0	0.642857
Q9UW14	5476.C4YFP4	PACC	1	0	1	0	0	0	8.76618	0	0.114075	1	2	15	Cluster 79	Clustered	2	4.5	2	0.931273	0	0.642857
Q5ABD0	5476.C4YFJ0	SNF7	2	2	0	0	0	0	7.76771	0.00481408	0.128738	0.333333	7	14	Cluster 79	Seed	2.2	3.42857	7	0.940109	277944	0.342857
Q5AQ12	5476.C4YDA4	CAF20	3	1	1	0	0	1	6.51714	0	0.153442	0	1	12		Unclustered	0	4	1	0.951176	0	0
Q9P975	5476.C4YN67	TIF45	21	9	1	6	3	2	5.5179	0.00548896	0.181228	0	4	11		Unclustered	0.4	4.75	4	0.960019	81046	0.267857
Q5APH1	5476.C4YDA6	CAALFM_C109330WA	1	0	0	0	1	0	6.90327	0	0.144859	0	1	13		Unclustered	0	2	1	0.947759	0	0
Q5AJ85	5476.C4YPS3	RRT14	1	0	0	0	1	0	5.90404	0.00152323	0.169376	0	2	12		Unclustered	0.666667	30.5	2	0.956601	105108	0.5
A0A1D8PEI6	5476.C4YDB0	"ARG5,6"	9	2	0	0	7	0	4.99695	0.0111778	0.200122	0.263736	14	11	Cluster 35	Clustered	2.66667	9.57143	14	0.964629	278110	0.150794
A0A1D8PL14	5476.C4YI58	CAR2	18	3	0	3	12	0	5.77228	0.000174	0.173242	0.5	4	12	Cluster 35	Seed	3	10.5	4	0.957767	7744	0.41
A0A1D8PKY7	5476.C4YI61	HIS4	21	8	0	5	8	0	4.83701	0.00894564	0.206739	0.274725	14	11		Unclustered	2.25455	10.5714	14	0.966044	241346	0.145833
Q5A8A6	5476.C4YNM2	CPA2	9	2	0	2	5	0	5.40289	0.000467	0.185086	0.638889	9	11	Cluster 36	Clustered	6	12.7778	9	0.961036	17946	0.266204
A0A1D8PRR5	5476.C4YNG1	ARG1	15	8	0	1	6	0	5.16603	0.00249013	0.193572	0.32967	14	11		Unclustered	1.94872	12.7143	14	0.963132	80206	0.192641
Q5AKA5	5476.C4YRU6	DUG1	31	11	5	10	4	1	5.81112	0.00104121	0.172084	0.333333	3	12		Unclustered	2	9.66667	3	0.957424	30216	0.373333
A0A1D8PM83	5476.C4YGX0	ARG8	4	3	0	1	0	0	5.77304	0	0.173219	1	4	12		Unclustered	4	11.5	4	0.957761	0	0.5
Q5ABU0	5476.C4YSI1	ARG3	2	2	0	0	0	0	5.6489	0.000212	0.177026	0.5	9	11	Cluster 35	Clustered	2.66667	8.44444	9	0.958859	7372	0.281481
Q5ADR2	5476.C4YP83	PRO2	6	2	0	1	3	0	5.54379	0.000681	0.180382	0.5	4	12		Unclustered	1.4	11.75	4	0.959789	19574	0.356061
Q59R31	5476.C4YSZ1	ARG4	5	1	0	0	4	0	5.21249	0.0023647	0.191847	0.466667	6	11	Cluster 35	Clustered	2.4	12.5	6	0.962721	37482	0.262411
A0A1D8PP00	5476.C4YRW1	CAR1	2	0	0	0	2	0	5.67327	0.00518662	0.176265	0.333333	7	11	Cluster 35	Clustered	2.4	6.85714	7	0.958644	87626	0.27381
Q5AML6	5476.C4YHS9	CPA1	2	0	0	2	0	0	5.40289	0.000467	0.185086	0.638889	9	11	Cluster 36	Clustered	6	12.7778	9	0.961036	17946	0.266204
Q5AH38	5476.C4YTS0	ECM42	6	3	0	1	2	0	5.40975	0.00155936	0.184851	0.416667	9	11		Unclustered	2.33333	12.3333	9	0.960976	38264	0.256944
A0A1D8PEI2	5476.C4YDB9	DAK2	31	13	0	11	7	0	5.69764	0.00917668	0.175511	0.1	5	11		Unclustered	2	8.8	5	0.958428	420442	0.328
Q9URB4	5476.C4YHS0	FBA1	78	20	7	22	15	14	4.74867	0.00987545	0.210585	0.503268	18	10	Cluster 6	Clustered	7.15152	15	18	0.966826	664898	0.214286
Q5ADT4	5476.C4YP94	GCY1	30	14	2	6	4	4	6.66794	0.00130988	0.149971	0	3	12		Unclustered	0.5	4.66667	3	0.949841	99990	0.52381
A0A1D8PMP1	5476.C4YGH6	GUT2	14	3	0	3	8	0	6.61995	0.00237097	0.151058	0.4	6	12		Unclustered	2.2	5.16667	6	0.950266	88608	0.384615
Q5ADT3	5476.C4YP93	orf19.6758	2	1	0	0	1	0	6.66794	0.00130988	0.149971	0	3	12		Unclustered	0.5	4.66667	3	0.949841	99990	0.52381
Q9P940	5476.C4YPA3	TPI1	50	13	6	13	10	8	4.81721	0.00556844	0.207589	0.637363	14	10	Cluster 6	Clustered	7.15152	15.6429	14	0.966219	369436	0.25644
Q5APK5	5476.C4YDD3	COX5	12	6	0	2	1	3	5.20487	0.000616	0.192128	0.636364	12	10	Cluster 27	Seed	7	20.9167	12	0.962789	32016	0.360632
Q5ABS1	5476.C4YSG4	QCR7	11	3	0	3	3	2	5.32673	0.00231001	0.187732	0.494071	23	10	Cluster 27	Clustered	6.11765	19.7391	23	0.96171	174588	0.358893
A0A1D8PJX3	5476.C4YQJ6	RIP1	9	5	0	2	2	0	5.05941	0.00656118	0.197652	0.411411	37	10	Cluster 27	Clustered	6.86325	19.1081	37	0.964076	387040	0.285196
P53698	5476.C4YKS4	CYC1	34	8	2	6	9	9	5.44554	0.00979519	0.183636	0.450549	14	11	Cluster 16	Clustered	7.82222	18.2857	14	0.960659	296484	0.295082
Q5ALV5	5476.C4YJC1	COX4	23	8	2	1	5	7	5.14318	0.00186804	0.194432	0.484848	22	10	Cluster 24	Clustered	5.23977	18.6364	22	0.963335	71822	0.315871
Q5ALV9	5476.C4YJB8	COX13	17	4	4	4	0	5	4.7342	0.0289473	0.211229	0.505495	14	10	Cluster 27	Clustered	6.23636	24.6429	14	0.966954	1345688	0.155515
A0A1D8PHA3	5476.C4YIH3	CYT1	8	4	0	3	1	0	5.13404	0.00274272	0.194778	0.486154	26	10	Cluster 27	Clustered	6.57895	20.1923	26	0.963416	164650	0.310651
A0A1D8PHI5	5476.C4YIR0	COX9	1	1	0	0	0	0	5.52171	0	0.181103	1	5	11		Unclustered	5	16.8	5	0.959985	0	0.56
P83782	5476.C4YRL1	QCR2	28	7	3	3	9	6	4.9703	0.00942125	0.201195	0.45	25	10	Cluster 16	Clustered	8.67273	19.8	25	0.964865	382198	0.250633
A0A1D8PHJ3	5476.C4YIQ9	COX8	3	2	0	1	0	0	5.47525	0.000196	0.18264	0.563636	11	11	Cluster 27	Clustered	5.78571	17.5455	11	0.960396	7074	0.373308
A0A1D8PH08	5476.C4YJU4	COX6	7	3	0	4	0	0	5.27037	0.00283402	0.18974	0.453333	25	10	Cluster 16	Clustered	8.67273	18.88	25	0.962209	163060	0.331228
A0A1D8PEH4	5476.C4YDD4	orf19.4758	3	1	0	1	1	0	5.63976	0.000622	0.177313	0.578462	26	11	Cluster 4	Clustered	12.0441	21.0769	26	0.95894	34602	0.369771
A0A1D8PUD2	5476.C4YNA3	ATP16	5	1	0	2	2	0	5.7243	0.000142	0.174694	0.566176	17	11	Cluster 24	Clustered	4.91503	21.7647	17	0.958192	13608	0.375254
A0A1D8PHA2	5476.C4YIE2	QCR8	3	1	0	2	0	0	5.32521	0.00394361	0.187786	0.48	26	10	Cluster 4	Clustered	9.84848	19.6923	26	0.961724	257972	0.364672
A0A1D8PJ73	5476.C4YPS1	ALI1	5	1	0	1	3	0	5.55369	0.00323515	0.18006	0.566154	26	11	Cluster 4	Clustered	12.0441	20.3077	26	0.959702	147506	0.350133
Q5ABD5	5476.C4YFI5	orf19.6035	3	2	0	0	0	1	5.82559	0.000743	0.171656	0.61039	22	11	Cluster 4	Clustered	11.4286	19.8636	22	0.957296	78132	0.397273
Q5A995	5476.C4YL10	MCI4	4	1	1	0	1	1	5.83168	0.000653	0.171477	0.71345	19	11	Cluster 4	Clustered	11.4286	21	19	0.957242	73216	0.456522
Q5A7P7	5476.C4YPI0	ATP5	37	10	1	6	11	9	5.64737	0.00042	0.177073	0.515789	20	11	Cluster 24	Clustered	5.52941	19.65	20	0.958873	19238	0.333051
A0A1D8PE69	5476.C4YDL8	orf19.5079.1	7	4	0	2	1	0	6.04341	1.31e-06	0.165469	0.857143	14	11		Unclustered	9.34066	22.0714	14	0.955368	26	0.52551
Q5A222	5476.C4YL85	CAALFM_CR02620CA	18	4	6	0	7	1	6.03656	5.1e-06	0.165657	0.763158	20	11	Cluster 4	Clustered	10.6667	22.55	20	0.955429	114	0.5125
Q59Y38	5476.C4YKE7	CAALFM_C208650WA	2	0	1	0	1	0	5.8294	0.000795	0.171544	0.662338	22	11	Cluster 4	Clustered	10.5882	20.5909	22	0.957262	89646	0.447628
Q5AJG7	5476.C4YPZ2	orf19.1625	4	2	1	0	0	1	6.03884	2.81e-06	0.165595	0.816176	17	11	Cluster 4	Clustered	11	22.5294	17	0.955408	66	0.512032
Q5AH07	5476.C4YTP6	NUC2	5	2	0	2	1	0	5.62986	0.000579	0.177624	0.56917	23	11	Cluster 4	Seed	12.2417	21.1739	23	0.959028	45066	0.365067
A0A1D8PPZ0	5476.C4YSK1	orf19.5547	2	1	0	1	0	0	5.82864	0.00061	0.171567	0.632411	23	11	Cluster 4	Clustered	12.0441	20.1304	23	0.957269	63044	0.437618
Q59QN7	5476.C4YLX8	SDH2	14	4	2	3	3	2	5.31988	0.00548446	0.187974	0.338235	17	11	Cluster 27	Clustered	6.53333	18.5882	17	0.961771	213076	0.250397
A0A1D8PU51	5476.C4YN35	CAALFM_CR10140WA	21	7	0	2	12	0	5.26428	0.00895538	0.189959	0.660131	18	10	Cluster 4	Clustered	11.3143	21.8889	18	0.962263	358014	0.376437
A0A1D8PCD3	5476.C4YFF9	orf19.3290	7	3	0	3	1	0	5.82483	0.000718	0.171679	0.648221	23	11	Cluster 4	Clustered	12.0441	20.8261	23	0.957302	77128	0.416522
A0A1D8PG37	5476.C4YJ08	orf19.2091	3	1	0	0	2	0	5.72506	0.000212	0.174671	0.726316	20	11	Cluster 4	Clustered	12.0441	22.15	20	0.958185	18232	0.443
A0A1D8PCY8	5476.C4YEU6	MAS1	1	0	0	1	0	0	5.46687	0.00902641	0.18292	0.541667	16	11	Cluster 24	Clustered	5.30769	21.375	16	0.96047	223196	0.373904
A0A1D8PJA6	5476.C4YPU0	orf19.1682	12	4	0	2	6	0	5.56055	0.000516	0.179838	0.619048	21	11	Cluster 4	Clustered	9.99167	21.0952	21	0.959641	32522	0.38355
A0A1D8PQU3	5476.C4YTH6	orf19.6898.1	4	2	0	2	0	0	5.83473	8.35e-05	0.171388	0.797386	18	11	Cluster 4	Clustered	10.9412	21.2222	18	0.957215	8500	0.482323
Q59TD5	5476.C4YID8	NDH51	18	9	3	5	1	0	5.55674	0.000683	0.179962	0.575758	22	11	Cluster 4	Clustered	11.6044	21.0455	22	0.959675	39146	0.350758
Q5ADP7	5476.C4YP71	FESUR1	1	0	0	0	1	0	5.8294	0.000575	0.171544	0.688312	22	11	Cluster 4	Clustered	12.0441	20.6818	22	0.957262	61416	0.449605
A0A1D8PEG2	5476.C4YDD8	ZWF1	30	10	0	4	16	0	4.78522	0.0192015	0.208977	0.428571	15	10	Cluster 6	Clustered	8	15.3333	15	0.966502	550002	0.221256
Q59PZ6	5476.C4YM91	SOL3	13	6	0	1	5	1	5.77989	0	0.173014	1	2	11		Unclustered	2	11	2	0.9577	0	0.647059
A0A1D8PSA9	5476.C4YLA3	PGM2	26	10	0	8	8	0	5.51561	0.00636012	0.181304	0.327485	19	11	Cluster 30	Clustered	4.36364	12.1579	19	0.960039	431072	0.221053
Q5A750	5476.C4YDJ8	TKL1	56	15	2	11	22	6	4.80503	0.0106499	0.208115	0.398268	22	10	Cluster 6	Clustered	7.15152	13.4091	22	0.966327	600554	0.203168
P30575	5476.C4YDI1	ENO1	121	33	15	31	23	19	4.66032	0.00985163	0.214578	0.516667	16	10	Cluster 6	Clustered	7.15152	15.6875	16	0.967608	653858	0.192901
A0A1D8PFS4	5476.C4YFU0	GND1	57	22	0	14	21	0	5.73953	9.77e-05	0.17423	0.47619	7	11	Cluster 30	Clustered	4	10.4286	7	0.958057	1128	0.359606
P83780	5476.C4YM67	PGI1	94	25	9	22	23	15	4.71211	0.0212699	0.212219	0.373188	24	10	Cluster 36	Clustered	5.8	14.25	24	0.967149	1069550	0.175926
Q59YH1	5476.C4YKR2	orf19.1355	9	3	1	0	5	0	5.77989	0	0.173014	1	2	11		Unclustered	2	11	2	0.9577	0	0.647059
Q5A017	5476.C4YLJ0	TAL1	51	14	3	15	15	4	4.79817	0.00608513	0.208413	0.48366	18	10	Cluster 6	Clustered	7.15152	14.1667	18	0.966388	382318	0.221354
P46614	5476.C4YIL8	CDC19	92	24	8	23	20	17	4.42498	0.054673	0.22599	0.26	25	10	Cluster 6	Clustered	7.15152	12.56	25	0.96969	1994076	0.123137
Q5ADM7	5476.Q92211	TDH3	87	23	10	20	21	13	4.18507	0.0886309	0.238944	0.461538	14	9	Cluster 6	Clustered	7.82222	21.3571	14	0.971814	5388014	0.133482
Q59NQ5	5476.C4YR40	GLR1	15	3	0	5	7	0	5.5019	0.0149745	0.181755	0.333333	10	11		Unclustered	2.71429	7.6	10	0.96016	310448	0.192308
A0A1D8PEF0	5476.C4YDE5	HEM14	2	0	0	1	1	0	6.46458	0.000912	0.154689	0.666667	4	12	Cluster 46	Clustered	3	5.25	4	0.951641	73364	0.4375
Q59U72	5476.C4YK49	HEM15	7	1	2	2	2	0	6.2262	0.00347641	0.160612	0.266667	6	12	Cluster 46	Clustered	3	4.5	6	0.95375	126314	0.260417
Q5A5N0	5476.C4YKY6	orf19.5369	7	4	0	2	1	0	7.22239	4.34e-05	0.138458	0.5	4	13	Cluster 46	Clustered	3	3.75	4	0.944935	1188	0.583333
O94069	5476.C4YL24	HEM1	2	0	0	0	2	0	5.59939	0.00709172	0.178591	0.321429	8	12	Cluster 46	Seed	3.46667	9.5	8	0.959297	352880	0.292969
Q59MR4	5476.C4YQG1	HEM13	20	8	3	4	5	0	7.22315	0	0.138444	1	3	13	Cluster 46	Clustered	3	4.66667	3	0.944928	0	0.666667
Q5APM7	5476.C4YDF1	MSS116	2	0	0	2	0	0	5.77152	0.00152323	0.173265	0.333333	3	12		Unclustered	2	42	3	0.957774	170444	0.520833
Q59TB2	5476.C4YIB9	SUV3	1	0	0	1	0	0	6.77075	0	0.147694	0	1	13		Unclustered	0	3	1	0.948931	0	0
Q5AQ76	5476.C4YDF8	SEC24	7	4	0	1	2	0	6.13861	0.0223651	0.162903	0.571429	7	12	Cluster 18	Clustered	3.42857	6.71429	7	0.954526	1079716	0.312925
Q59S78	5476.C4YSS6	SAR1	5	3	1	1	0	0	6.16299	0.0101493	0.162259	0.6	5	12	Cluster 18	Clustered	4	7.8	5	0.95431	457422	0.38
Q5A455	5476.C4YGS1	SEC23	13	3	1	4	5	0	5.38538	0.0375546	0.185688	0.6	6	11	Cluster 18	Clustered	3.73333	12.8333	6	0.961191	2400944	0.230303
Q5AEF2	5476.C4YQB9	SEC13	9	3	1	1	3	1	6.02285	0.0120933	0.166034	0.355556	10	12	Cluster 18	Clustered	3.42857	7.1	10	0.95555	413186	0.197222
Q5AAU3	5476.C4YDX4	PGA63	22	5	0	4	13	0	6.04113	0.00756256	0.165532	0.428571	8	12	Cluster 18	Clustered	3.42857	5.625	8	0.955388	192210	0.282895
A0A1D8PNM2	5476.C4YRJ5	orf19.4346	1	0	0	1	0	0	6.87205	0	0.145517	1	4	13	Cluster 18	Seed	4	7.5	4	0.948035	0	0.576923
A0A1D8PGX7	5476.C4YJT8	orf19.880	2	0	0	1	1	0	6.17289	0.000257	0.161999	0.9	5	12	Cluster 18	Clustered	3.73333	7	5	0.954222	56050	0.5
A0A1D8PSL3	5476.C4YLL5	SEC22	1	0	0	0	1	0	7.02513	0.0227152	0.142346	0.166667	9	13		Unclustered	2.7	6.11111	9	0.94668	999368	0.188889
A0A1D8PEI0	5476.C4YDF9	CAALFM_C108730WA	1	0	0	0	1	0	10.3778	0	0.0963599	0	1	17		Unclustered	0	4	1	0.917011	0	0
Q59MF9	5476.C4YIQ5	COG6	1	0	0	0	1	0	9.37852	0.00152323	0.106627	0.5	4	16	Cluster 59	Clustered	3	2.75	4	0.925854	40426	0.625
Q92206	5476.C4YDH2	ERG1	15	4	0	3	8	0	6.53998	0.00964213	0.152906	0.552381	15	13	Cluster 32	Clustered	6.37778	11.7333	15	0.950974	651678	0.300855
Q5A1B0	5476.C4YGM0	ERG26	9	3	0	3	3	0	7.50647	2.87e-05	0.133218	0.679487	13	14	Cluster 9	Clustered	7.27273	11.6154	13	0.942421	554	0.446746
O74198	5476.C4YPY8	ERG6	24	7	0	4	13	0	7.51714	4.9e-06	0.133029	0.818182	11	14	Cluster 9	Clustered	7.27273	11.9091	11	0.942326	74	0.517787
Q5A888	5476.C4YNK5	ERG27	5	1	0	1	3	0	7.52171	1.23e-06	0.132949	0.833333	9	14	Cluster 32	Clustered	6.61111	12.6667	9	0.942286	12	0.575758
A0A1D8PCB9	5476.C4YFH6	ERG2	1	0	0	0	1	0	7.52475	1.64e-06	0.132895	0.861111	9	14	Cluster 32	Seed	6.61111	11.7778	9	0.942259	20	0.588889
G1UB11	5476.C4YTY0	ERG5	20	4	1	9	6	0	6.55369	0.00405218	0.152586	0.607143	8	13		Unclustered	4.7619	12.875	8	0.950852	274698	0.357639
Q59VG6	5476.C4YEG1	ERG3	6	2	0	2	2	0	7.51333	0.00415273	0.133097	0.651515	12	14	Cluster 9	Clustered	7.46667	10.8333	12	0.94236	309630	0.447917
A0A1D8PIC7	5476.C4YKL1	ERG24	3	0	0	0	3	0	7.51714	6.06e-06	0.133029	0.745455	11	14	Cluster 32	Clustered	6.37778	11.5455	11	0.942326	82	0.501976
A0A1D8PLB5	5476.C4YHT0	ERG251	4	0	0	2	2	0	7.52094	0	0.132962	1	6	14	Cluster 32	Clustered	6	14.3333	6	0.942293	0	0.623188
P10613	5476.C4YQW3	ERG11	21	5	0	4	12	0	7.50114	0.00764189	0.133313	0.448529	17	14	Cluster 9	Clustered	7.27273	9.76471	17	0.942468	515042	0.385882
A0A1D8PJ25	5476.C4YPL1	ERG4	3	2	0	0	1	0	7.5179	4.78e-06	0.133016	0.8	10	14	Cluster 32	Clustered	6.37778	12.1	10	0.942319	72	0.526087
Q59QB7	5476.C4YDH5	TCP1	4	1	0	0	3	0	5.98553	0.0085095	0.16707	0.583333	9	12	Cluster 11	Clustered	7	7.22222	9	0.95588	176960	0.333333
Q5AK16	5476.C4YS20	CCT3	12	6	1	1	3	1	6.64966	0	0.150384	1	7	13	Cluster 11	Clustered	7	7.42857	7	0.950003	0	0.742857
Q59YC4	5476.C4YKM1	CCT2	17	6	0	4	7	0	6.64966	0	0.150384	1	7	13	Cluster 11	Clustered	7	7.42857	7	0.950003	0	0.742857
A0A1D8PMN9	5476.C4YGG9	CCT6	6	3	0	0	3	0	6.64966	0	0.150384	1	7	13	Cluster 11	Clustered	7	7.42857	7	0.950003	0	0.742857
A0A1D8PLN3	5476.C4YHH4	orf19.2720	6	3	0	1	2	0	6.64966	0	0.150384	1	7	13	Cluster 11	Clustered	7	7.42857	7	0.950003	0	0.742857
Q59YH4	5476.C4YR55	CCT7	12	2	1	2	7	0	6.15004	0.00496463	0.162601	0.75	8	12	Cluster 11	Clustered	7	7.375	8	0.954424	49788	0.453125
Q59SI6	5476.C4YI12	PCT1	5	2	0	1	2	0	6.76618	0.00071	0.147794	0	2	13		Unclustered	0.666667	5.5	2	0.948972	6948	0.5
Q59Z12	5476.C4YK32	CCT5	13	2	0	1	9	1	6.64966	0	0.150384	1	7	13	Cluster 11	Clustered	7	7.42857	7	0.950003	0	0.742857
Q5AB74	5476.C4YFW6	CCT8	15	5	0	1	9	0	6.64966	0	0.150384	1	7	13	Cluster 11	Seed	7	7.42857	7	0.950003	0	0.742857
Q59QB9	5476.C4YDH7	orf19.399	7	1	0	3	3	0	8.62681	0	0.115918	0	1	14		Unclustered	0	4	1	0.932506	0	0
A0A1D8PHX3	5476.C4YK34	TOR1	1	0	0	1	0	0	7.62757	0.00760221	0.131103	0	4	13		Unclustered	0.4	2.25	4	0.941349	177626	0.25
Q5AHY8	5476.C4YER6	MRPL27	6	2	0	2	2	0	5.66184	2.04e-05	0.176621	0.47619	7	12		Unclustered	2.14286	19.8571	7	0.958745	1334	0.361039
A0A1D8PG94	5476.C4YJ69	orf19.2019	3	2	0	0	1	0	4.93374	0.000105	0.202686	0.722222	9	11		Unclustered	6	44.6667	9	0.965188	11250	0.312354
A0A1D8PRG0	5476.C4YT11	MRP7	6	2	0	0	4	0	4.81721	0.0043925	0.207589	0.466667	30	11	Cluster 7	Clustered	10.2456	28.5667	30	0.966219	224040	0.202364
A0A1D8PHY2	5476.C4YK68	orf19.2214	10	3	0	4	3	0	4.66184	0.00821725	0.214507	0.384615	27	11	Cluster 7	Clustered	9.23077	28.2593	27	0.967594	299580	0.177731
Q59VM6	5476.C4YEK4	GPM2	4	2	0	2	0	0	5.60244	0.00015	0.178494	0.666667	6	11		Unclustered	5	15.3333	6	0.95927	4198	0.489247
Q59RQ6	5476.C4YMF8	LPD1	60	14	4	8	23	11	5.06398	0.0174658	0.197473	0.164835	14	11	Cluster 72	Clustered	3.73333	13.5714	14	0.964036	685074	0.133571
Q5AK53	5476.C4YRY9	PFK1	50	17	5	11	13	4	5.30998	0.00155712	0.188325	0.648352	14	11	Cluster 6	Clustered	8	16.5	14	0.961859	175974	0.305556
P82612	5476.C4YJS4	GPM1	47	12	6	11	11	7	4.86139	0.00137202	0.205703	0.777778	9	10	Cluster 6	Clustered	8	17	9	0.965828	26590	0.351852
Q5AGZ8	5476.C4YTN6	PFK2	40	17	2	7	10	4	5.30998	0.00155712	0.188325	0.648352	14	11	Cluster 6	Seed	8	16.5	14	0.961859	175974	0.305556
P83779	5476.C4YGJ3	PDC11	77	19	11	19	17	11	4.7738	0.0245444	0.209477	0.311111	10	10		Unclustered	5	13.8	10	0.966604	973988	0.241071
Q59QC4	5476.C4YDI2	BNA5	2	1	0	1	0	0	6.97715	0.00228194	0.143325	0.5	4	12		Unclustered	1.4	4.5	4	0.947105	94190	0.375
Q59K86	5476.C4YLZ4	BNA1	3	0	0	1	2	0	6.97791	0.00076	0.143309	0.666667	3	12		Unclustered	1.66667	5.66667	3	0.947098	47094	0.472222
A0A1D8PGR0	5476.C4YJL5	BNA31	1	0	0	1	0	0	7.97563	0	0.125382	1	2	13		Unclustered	2	3.5	2	0.938269	0	0.875
Q5A7M3	5476.C4YPG2	BNA4	5	1	0	0	4	0	7.97487	5.8e-07	0.125394	0.666667	3	13		Unclustered	1.66667	3	3	0.938276	2	0.75
O13289	5476.C4YDY3	CAT1	29	10	2	7	5	5	5.98172	0.0136591	0.167176	0.266667	10	11	Cluster 67	Clustered	4	6.4	10	0.955914	502704	0.196875
P0CY33	5476.C4YDI6	CDC42	3	1	0	0	2	0	5.05179	0.0138706	0.19795	0.142857	8	11		Unclustered	0.952381	7.375	8	0.964143	349046	0.169643
Q5AH25	5476.C4YTR0	EXO70	1	0	0	0	1	0	5.75324	0.0161212	0.173815	0.166667	9	11	Cluster 33	Clustered	2.7	4.77778	9	0.957936	474948	0.188406
A0A1D8PNB5	5476.C4YR83	CDC24	1	0	0	0	1	0	5.82635	0.00643497	0.171634	0.0666667	6	11		Unclustered	2	3.83333	6	0.957289	90180	0.186275
Q5AND4	5476.C4YQQ2	RDI1	18	7	1	5	3	2	6.03732	7.66e-06	0.165636	0	2	12		Unclustered	0.666667	7.5	2	0.955422	54	0.65
A0A1D8PFH4	5476.C4YG62	SPA2	2	0	0	0	2	0	6.04646	0	0.165386	1	2	12		Unclustered	2	6	2	0.955341	0	0.666667
A0A1D8PE85	5476.C4YDL4	BUD6	1	0	0	1	0	0	5.23001	0.000534	0.191204	0.5	4	11		Unclustered	1.4	10.25	4	0.962566	17916	0.320312
P0CY24	5476.C4YRB7	CST20	2	0	0	2	0	0	6.0396	0.00152323	0.165574	0.333333	3	12		Unclustered	2	5	3	0.955402	29614	0.388889
A0A1D8PEB4	5476.C4YDI9	GCR3	2	1	0	1	0	0	6.14242	0.00261804	0.162802	0.333333	4	12		Unclustered	1.66667	5	4	0.954492	35044	0.365385
A0A1D8PH99	5476.C4YIG9	orf19.4123	6	0	0	2	4	0	6.84768	6.04e-05	0.146035	0.666667	3	12		Unclustered	1.66667	4	3	0.948251	1184	0.666667
A0A1D8PK11	5476.C4YQL3	orf19.5917.3	17	4	0	4	9	0	6.22544	0.00661507	0.160631	0.4	5	11		Unclustered	2.4	5	5	0.953757	70186	0.3
A0A1D8PD47	5476.C4YEQ7	STR2	1	0	0	0	1	0	5.58111	0.00048	0.179176	0.487179	13	11	Cluster 10	Clustered	5.5	11.1538	13	0.959459	21256	0.272045
Q5ACX5	5476.C4YJ07	orf19.2092	2	1	0	1	0	0	5.32597	0.00107969	0.187759	0.483516	14	11	Cluster 10	Clustered	5.5	13.7143	14	0.961717	35650	0.228571
A0A1D8PTV7	5476.C4YMU0	CAALFM_CR09010CA	14	6	0	3	5	0	5.58111	0.00048	0.179176	0.487179	13	11	Cluster 10	Clustered	5.5	11.1538	13	0.959459	21256	0.272045
Q92209	5476.C4YQW2	THR1	1	1	0	0	0	0	5.71973	0.000116	0.174834	0.6	5	12	Cluster 31	Clustered	4	7.4	5	0.958233	1972	0.313043
Q59T95	5476.C4YF81	CYS4	25	11	0	4	9	1	4.92308	0.00660906	0.203125	0.417582	14	11	Cluster 10	Clustered	5.5	14.5714	14	0.965283	241690	0.194286
A0A1D8PE97	5476.C4YDJ1	GCV2	14	3	0	2	9	0	5.30922	0.00138183	0.188352	0.444444	10	11		Unclustered	2.77778	12.5	10	0.961865	40606	0.255102
A0A1D8PSW2	5476.C4YLV3	CAALFM_CR04880WA	4	1	0	3	0	0	5.48134	0.001188	0.182437	0.52381	7	12		Unclustered	1.92857	13.7143	7	0.960342	27934	0.326531
A0A1D8PD33	5476.C4YER5	DAO1	3	0	0	2	1	0	5.70297	5.53e-08	0.175347	0.833333	4	12		Unclustered	2.7	15.25	4	0.958381	2	0.544643
Q5AKX1	5476.C4YFV8	GCV3	21	4	2	6	5	4	5.48591	5.53e-08	0.182285	0.9	5	11		Unclustered	3.73333	16.8	5	0.960302	2	0.48
A0A1D8PRB3	5476.C4YSX1	SHM1	8	1	0	1	6	0	4.79741	0.0142414	0.208446	0.271429	21	11	Cluster 8	Clustered	7	11.9048	21	0.966395	713820	0.125313
O13426	5476.C4YSD4	SHM2	41	9	1	9	15	7	4.75857	0.0164425	0.210147	0.255411	22	11	Cluster 8	Clustered	7	11.7727	22	0.966738	757904	0.122633
A0A1D8PPW9	5476.C4YSQ0	GCV1	10	2	0	1	7	0	5.24067	0.00516008	0.190815	0.426471	17	11	Cluster 36	Clustered	5.83333	13.2353	17	0.962472	185988	0.183824
P87206	5476.C4YFC5	TIF1	21	5	2	4	7	3	4.68469	7.69e-06	0.213461	0.6	5	10		Unclustered	2.7	40	5	0.967392	754	0.408163
A0A1D8PTY4	5476.C4YMX0	ELF1	14	3	0	7	4	0	4.48896	0.0142158	0.222769	0.714286	7	10		Unclustered	6	61.2857	7	0.969124	611144	0.38698
Q5AI15	5476.C4YET9	PAB1	57	23	3	9	16	6	4.67631	0.0208258	0.213844	0	5	10		Unclustered	0.333333	17.4	5	0.967466	321716	0.210256
Q5A500	5476.C4YQU0	MET14	3	1	0	1	1	0	4.72506	0.00932834	0.211638	0.4	6	10	Cluster 42	Clustered	2.7	15.1667	6	0.967035	332872	0.202703
P25997	5476.C4YR46	CEF3	118	34	9	29	31	15	4.81188	0	0.207819	1	2	10		Unclustered	2	62	2	0.966267	0	0.765432
Q5A747	5476.C4YDJ5	OLE1	8	5	0	2	0	1	7.98172	0.000455	0.125286	0	2	14		Unclustered	0.666667	3	2	0.938215	60336	0.5
Q5A668	5476.C4YH11	SCS7	9	4	1	2	2	0	8.49962	0.00308482	0.117652	0	3	15		Unclustered	0.5	5.33333	3	0.933632	246640	0.333333
A0A1D8PK65	5476.C4YQN7	FAS2	91	33	0	29	29	0	7.01828	0.00193178	0.142485	0.333333	3	13		Unclustered	2	6.33333	3	0.946741	133100	0.375
O94038	5476.C4YDJ7	ADH2	38	14	0	5	16	3	5.76238	0.0106138	0.17354	0	2	11		Unclustered	0.666667	7.5	2	0.957855	186018	0.5
A0A1D8PRK7	5476.C4YT58	CAALFM_C704280CA	2	0	0	0	2	0	6.75248	0.00911848	0.148094	0	5	12		Unclustered	0.333333	1.4	5	0.949093	159480	0.2
Q5A1Q0	5476.C4YR13	orf19.1946	4	1	0	0	3	0	5.68545	3.48e-07	0.175887	0.933333	6	11		Unclustered	4.7619	19.6667	6	0.958536	10	0.491667
Q5A4X7	5476.C4YQS4	orf19.969	4	1	0	1	2	0	5.53846	0.000687	0.180556	0.571429	7	11	Cluster 30	Clustered	5	12.5714	7	0.959837	38718	0.310714
Q5AJ92	5476.C4YPS7	RKI1	4	1	0	1	2	0	5.73496	0.000111	0.174369	0.583333	9	11	Cluster 30	Clustered	4.7619	11.6667	9	0.958098	1776	0.343137
Q5ALK3	5476.C4YJK4	PRS1	2	0	0	0	2	0	5.53846	0.000687	0.180556	0.571429	7	11	Cluster 30	Clustered	5	12.5714	7	0.959837	38718	0.310714
Q5ADV2	5476.C4YPA8	orf19.6739	3	1	0	1	1	0	5.6428	0.00127364	0.177217	0.406593	14	11	Cluster 50	Seed	3.36364	12	14	0.958913	101522	0.25
A0A1D8PQI4	5476.C4YT86	orf19.7108	7	3	0	1	3	0	5.77609	0.00456272	0.173128	0.6	5	11	Cluster 30	Clustered	4	11.8	5	0.957734	170088	0.414286
A0A1D8PFI3	5476.C4YG46	RBK1	1	0	0	0	1	0	5.75857	1.66e-07	0.173654	0.933333	6	11	Cluster 30	Clustered	4.7619	13	6	0.957889	2	0.448276
A0A1D8PKW2	5476.C4YPD6	FBP1	13	5	0	2	6	0	5.4166	0.0033092	0.184618	0.472527	14	11	Cluster 6	Clustered	7	14.2143	14	0.960915	222976	0.263228
A0A1D8PE87	5476.C4YDK0	NOT5	3	1	0	2	0	0	6.39452	0.000173	0.156384	0.9	5	12	Cluster 23	Clustered	3.73333	7	5	0.952261	6734	0.5
A0A1D8PSH4	5476.C4YLF9	NOT4	3	1	0	0	2	0	6.0358	0.00281269	0.165678	0.571429	7	12	Cluster 23	Clustered	3.42857	5.85714	7	0.955435	72316	0.357143
A0A1D8PQD2	5476.C4YS93	CDC39	5	2	0	1	2	0	6.39375	0.000174	0.156403	0.8	6	12	Cluster 23	Clustered	3.42857	6.33333	6	0.952268	6738	0.452381
Q5AD56	5476.C4YJ75	NOT3	2	1	0	1	0	0	7.03275	0	0.142192	1	4	13	Cluster 23	Clustered	4	6	4	0.946613	0	0.857143
Q5AAW3	5476.C4YDW1	DHH1	11	5	0	1	5	0	5.47296	0.0125809	0.182716	0.30303	12	11		Unclustered	2.03636	6.08333	12	0.960416	191964	0.230769
Q5A761	5476.C4YDK4	CCR4	4	1	0	2	1	0	6.39375	0.000174	0.156403	0.8	6	12	Cluster 23	Clustered	3.42857	6.33333	6	0.952268	6738	0.452381
Q5A8L5	5476.C4YSE2	POP2	1	0	0	0	1	0	6.39528	0	0.156365	1	4	12	Cluster 23	Seed	4	7.75	4	0.952254	0	0.553571
A0A1D8PEB6	5476.C4YDL0	SFH1	1	0	0	0	1	0	7.52475	0	0.132895	0	1	14		Unclustered	0	10	1	0.942259	0	0
A0A1D8PJG4	5476.C4YQ19	orf19.239	4	0	0	4	0	0	6.52551	0.0158413	0.153245	0.0666667	10	13		Unclustered	1.06667	3.6	10	0.951102	451420	0.155
Q5A786	5476.C4YDM2	PFY1	7	3	0	1	1	2	5.24524	0.0009	0.190649	0.6	5	11		Unclustered	2.7	10.8	5	0.962432	118938	0.348387
A0A1D8PEA9	5476.C4YDL5	orf19.5085	5	2	0	2	1	0	6.63366	0.000797	0.150746	0.166667	4	13	Cluster 87	Clustered	2	3.5	4	0.950145	27902	0.375
A0A1D8PGN9	5476.C4YJM2	orf19.5834	3	2	0	0	1	0	6.16299	0.000418	0.162259	0	2	12		Unclustered	0.666667	7.5	2	0.95431	27596	0.590909
Q59SI4	5476.C4YI10	NMD5	3	1	0	1	1	0	5.7639	0.00532611	0.173494	0.333333	4	12	Cluster 87	Clustered	1.66667	7.75	4	0.957842	199050	0.3
A0A1D8PQJ7	5476.C4YTA5	orf19.7086	6	1	0	2	3	0	6.1409	0.000418	0.162843	0.666667	3	12	Cluster 87	Clustered	1.66667	6.33333	3	0.954505	27596	0.452381
A0A1D8PMU8	5476.C4YQR3	orf19.5682	5	0	0	1	4	0	6.67936	0.00198041	0.149715	0.1	5	13		Unclustered	2	6.4	5	0.94974	112070	0.263636
Q5A782	5476.C4YDL7	FUN12	13	5	0	5	3	0	4.89642	0.000498	0.204231	0.266667	6	11		Unclustered	3	39.8333	6	0.965518	24796	0.239394
Q5AML1	5476.C4YHT4	NIP1	22	14	0	7	1	0	4.80046	0.00258371	0.208314	0.411765	18	11	Cluster 26	Clustered	6.41758	24.6667	18	0.966368	126684	0.162252
A0A1D8PNF5	5476.C4YRD2	TIF5	10	7	0	3	0	0	5.1805	5.71e-06	0.193031	0.781818	11	11	Cluster 26	Clustered	7.82222	19.0909	11	0.963004	62	0.367133
A0A1D8PLP3	5476.C4YHG3	QCR9	5	2	0	2	1	0	5.27418	0.00252404	0.189603	0.514286	21	10	Cluster 16	Clustered	8.67273	19.9048	21	0.962175	160588	0.355442
A0A1D8PTR7	5476.C4YMP9	TPM2	2	0	0	0	2	0	5.24296	0.00094	0.190732	0.47619	7	11	Cluster 49	Clustered	3.46667	9.28571	7	0.962452	119558	0.290179
A0A1D8PMW6	5476.C4YQT4	COF1	14	5	0	3	6	0	5.24372	0.000992	0.190704	0.5	8	11	Cluster 49	Clustered	3.2381	8.125	8	0.962445	130224	0.270833
A0A1D8PTX1	5476.C4YMT6	ARP2	4	1	0	1	2	0	6.18507	0.00436697	0.16168	0.305556	9	12		Unclustered	1.5	5.22222	9	0.954114	554820	0.290123
A0A1D8PEA2	5476.C4YDM4	DPM1	9	4	0	1	4	0	7.53161	5.8e-07	0.132774	0.666667	3	13		Unclustered	1.66667	3.33333	3	0.942198	2	0.666667
Q5AL34	5476.C4YG18	PSA2	10	3	0	2	5	0	7.46002	2.39e-05	0.134048	0.666667	3	13		Unclustered	1.66667	4.33333	3	0.942832	550	0.619048
A0A1D8PLF1	5476.C4YHQ3	DPM3	2	1	0	1	0	0	7.53237	0	0.13276	1	2	13		Unclustered	2	4	2	0.942191	0	0.8
O93827	5476.C4YPE8	MPG1	37	10	3	5	10	9	6.53389	0.00325446	0.153048	0.4	5	12		Unclustered	1.2	5.2	5	0.951028	82796	0.325
A0A1D8PE95	5476.C4YDM9	CAALFM_C107960WA	1	0	0	0	1	0	6.0655	0	0.164867	1	5	12	Cluster 28	Clustered	5	12.8	5	0.955173	0	0.304762
Q59TN2	5476.C4YH94	CAALFM_C403740WA	1	0	0	0	1	0	6.0655	0	0.164867	1	5	12	Cluster 28	Clustered	5	12.8	5	0.955173	0	0.304762
A0A1D8PHQ0	5476.C4YIX1	orf19.81	2	0	0	1	1	0	6.0655	0	0.164867	1	5	12	Cluster 28	Clustered	5	12.8	5	0.955173	0	0.304762
A0A1D8PDF4	5476.C4YED6	RRP6	1	0	0	1	0	0	5.8949	0.00810606	0.169638	0.361111	9	12	Cluster 28	Clustered	5	9.77778	9	0.956682	213284	0.166667
Q5A3P1	5476.C4YG85	orf19.5229	3	1	0	0	2	0	5.99543	0.00098	0.166794	0.733333	6	12	Cluster 28	Seed	5	12.1667	6	0.955793	37250	0.248299
A0A1D8PSW9	5476.C4YLX5	CAALFM_CR05150WA	3	1	0	0	2	0	6.59558	0	0.151617	0	1	13		Unclustered	0	8	1	0.950482	0	0
A0A1D8PE67	5476.C4YDN4	"ADE5,7"	24	7	0	4	13	0	5.21554	0.000226	0.191735	0.642857	8	11	Cluster 36	Clustered	6	12.125	8	0.962694	6868	0.25
Q59MZ5	5476.C4YLT8	ADE6	17	5	0	2	10	0	5.25286	9.45e-05	0.190373	0.857143	7	11	Cluster 36	Clustered	6	12.8571	7	0.962364	3738	0.299003
A0A1D8PGS7	5476.C4YJQ7	ADE8	5	2	0	2	1	0	5.11805	0.00203064	0.195387	0.447619	15	11		Unclustered	3.56044	12.6	15	0.963557	72146	0.213559
A0A1D8PRQ1	5476.C4YNF1	ADE1	28	10	0	8	10	0	4.7639	0.0104105	0.209912	0.555556	9	11	Cluster 36	Clustered	6	13.2222	9	0.966691	240738	0.204861
Q92210	5476.C4YQK6	ADE2	9	2	0	2	5	0	5.47449	0.000657	0.182666	0.428571	8	11		Unclustered	2.22222	9.625	8	0.960403	8718	0.240625
A0A1D8PE37	5476.C4YDP9	ADE4	4	0	0	1	3	0	5.12567	0.00467648	0.195097	0.32967	14	11		Unclustered	3.23077	11.5714	14	0.96349	119474	0.17316
Q5A6R2	5476.C4YLM7	ADE17	43	13	1	8	17	4	5.00685	0.00399423	0.199726	0.339181	19	11		Unclustered	2.43158	13.0526	19	0.964541	196436	0.186466
A0A1D8PE63	5476.C4YDN5	GCS1	2	0	0	2	0	0	5.77152	0.00812519	0.173265	0.166667	9	12		Unclustered	0.777778	8.88889	9	0.957774	269530	0.214092
Q5A359	5476.C4YMP1	GSH2	1	0	0	1	0	0	6.16299	0.000509	0.162259	0.533333	6	12	Cluster 68	Clustered	4	6.16667	6	0.95431	13134	0.362745
Q5A362	5476.C4YMN9	CYS3	3	2	0	0	1	0	5.26961	0.0166424	0.189767	0.333333	16	11	Cluster 10	Seed	6	13.75	16	0.962216	495762	0.159157
A0A1D8PH42	5476.C4YIA7	BAT21	6	1	0	2	3	0	5.50343	0.00449718	0.181705	0.177778	10	12	Cluster 52	Clustered	3	11.1	10	0.960147	194478	0.207547
A0A1D8PGR6	5476.C4YJP8	HYU1	1	0	0	0	1	0	6.77075	0	0.147694	0	1	13		Unclustered	0	9	1	0.948931	0	0
Q59US5	5476.C4YI55	MET15	21	9	0	7	4	1	5.29551	0.00543766	0.188839	0.361905	15	11	Cluster 10	Clustered	5.78571	13.4	15	0.961987	173748	0.187793
A0A1D8PKB9	5476.C4YNT6	BAT22	12	5	0	2	5	0	5.50724	0.00369892	0.181579	0.222222	9	12	Cluster 52	Clustered	3	11.6667	9	0.960113	175110	0.233333
A0A1D8PE45	5476.C4YDN9	orf19.5054	6	1	0	2	3	0	6.88043	0.000856	0.14534	0.5	5	13	Cluster 44	Clustered	2.7	4.6	5	0.947961	42648	0.55
A0A1D8PRI0	5476.C4YT35	NPT1	2	1	0	0	1	0	6.63823	0.000529	0.150642	0.6	5	13	Cluster 44	Clustered	2.7	5.8	5	0.950104	57952	0.414286
Q5AL24	5476.C4YG10	orf19.4953	9	3	0	2	4	0	7.87738	3.87e-07	0.126946	0	2	14		Unclustered	0.666667	4.5	2	0.939138	2	0.7
Q5AK98	5476.C4YRV1	orf19.3922	1	0	0	1	0	0	6.63823	0.000529	0.150642	0.6	5	13	Cluster 44	Clustered	2.7	5.8	5	0.950104	57952	0.414286
A0A1D8PRN2	5476.C4YND6	CAALFM_CR00350WA	1	0	0	0	1	0	5.88804	0.00561925	0.169836	0.266667	6	12		Unclustered	3	6.33333	6	0.956743	203468	0.280303
A0A1D8PPW7	5476.C4YSQ9	orf19.3482	3	0	0	1	2	0	7.63214	2.9e-06	0.131025	0.4	5	14	Cluster 44	Seed	3	4.6	5	0.941308	12	0.575
Q5A7B3	5476.C4YDP4	orf19.5049	2	0	1	1	0	0	6.26047	0	0.159732	0	1	13		Unclustered	0	50	1	0.953447	0	0
P53704	5476.C4YPZ9	GFA1	11	7	0	2	2	0	5.22544	0.015429	0.191372	0.351648	14	11	Cluster 36	Seed	6	12.1429	14	0.962607	352184	0.181237
A0A1D8PE78	5476.C4YDQ1	orf19.1229	4	2	0	2	0	0	7.6786	0	0.130232	0	1	14		Unclustered	0	5	1	0.940897	0	0
Q59PV8	5476.C4YDR2	ATP7	40	12	4	9	7	8	5.72353	0.000219	0.174717	0.438095	15	11	Cluster 22	Clustered	7	17	15	0.958199	18774	0.282222
A0A1D8PRM5	5476.C4YNC7	ATP17	8	5	0	1	2	0	5.76999	0	0.17331	1	6	11	Cluster 24	Clustered	6	16	6	0.957788	0	0.457143
A0A1D8PJT8	5476.C4YQG5	orf19.913.2	4	2	0	2	0	0	5.27647	0.0018983	0.189521	0.503268	18	10	Cluster 16	Clustered	7.56364	19.7222	18	0.962155	110126	0.352183
Q59M30	5476.C4YG65	ATP20	15	3	2	4	3	3	5.73648	0.00161473	0.174323	0.511111	10	11	Cluster 22	Clustered	7	15.9	10	0.958084	48856	0.309804
A0A1D8PRY3	5476.C4YNM0	ATP3	19	8	0	3	8	0	5.65194	0.000209	0.17693	0.615385	14	11	Cluster 24	Clustered	5.47436	20.4286	14	0.958832	10922	0.346247
Q59ZE0	5476.C4YIM2	ATP4	31	9	3	7	8	4	5.73496	3.82e-05	0.174369	0.641026	13	11	Cluster 22	Clustered	7	18.5385	13	0.958098	2876	0.363499
A0A1D8PHL7	5476.C4YIU4	ATP14	1	0	0	0	1	0	5.76999	0	0.17331	1	6	11	Cluster 24	Seed	6	16	6	0.957788	0	0.457143
Q5AHB1	5476.C4YJT5	PAN1	5	2	0	1	2	0	5.79208	0.0352431	0.17265	0.0661765	17	12	Cluster 64	Seed	2.4	3.64706	17	0.957592	1529490	0.101103
A0A1D8PPS9	5476.C4YST6	CHC1	51	18	0	15	18	0	6.25971	0.00640679	0.159752	0.190476	7	13		Unclustered	1.2	6.28571	7	0.953454	67548	0.206897
A0A1D8PE54	5476.C4YDR9	BBC1	2	2	0	0	0	0	7.78903	0	0.128386	0	1	14		Unclustered	0	2	1	0.93992	0	0
A0A1D8PJ75	5476.C4YPS9	BZZ1	7	2	0	1	4	0	6.78979	0.00152323	0.14728	0	2	13		Unclustered	0.666667	9	2	0.948763	55606	0.5
A0A1D8PE62	5476.C4YDS4	orf19.2796	1	0	0	1	0	0	6.06398	0.000369	0.164908	0.757576	12	12	Cluster 8	Clustered	7.41818	14.0833	12	0.955186	71966	0.502976
A0A1D8PS48	5476.C4YL42	MCM6	1	1	0	0	0	0	6.06245	0.000351	0.16495	0.67033	14	12	Cluster 8	Clustered	7.41818	13.4286	14	0.9552	72696	0.479592
A0A1D8PML0	5476.C4YGJ9	PRI2	1	0	0	0	1	0	6.46382	0	0.154707	1	6	12		Unclustered	6	15.6667	6	0.951648	0	0.602564
A0A1D8PHW4	5476.C4YK36	MCM3	3	0	0	2	1	0	6.06245	0.000338	0.16495	0.692308	14	12	Cluster 8	Clustered	7.15152	13.5	14	0.9552	72698	0.482143
A0A1D8PIE7	5476.C4YKI1	CDC47	4	0	0	3	1	0	5.25895	0.0276652	0.190152	0.505495	14	11	Cluster 8	Clustered	8	16.0714	14	0.96231	1542858	0.183908
A0A1D8PP73	5476.C4YS43	CAALFM_C505350WA	1	0	0	0	1	0	6.46002	3.51e-06	0.154798	0.727273	11	12	Cluster 8	Clustered	6.80556	13.6364	11	0.951681	38	0.524476
Q5AMN0	5476.C4YHR8	POL30	14	7	0	2	4	1	5.50647	0.00780369	0.181604	0.395257	23	11	Cluster 8	Clustered	7.15152	10.7826	23	0.96012	374260	0.269565
A0A1D8PG80	5476.C4YJ62	RFC5	3	1	0	1	1	0	6.0754	0.000917	0.164598	0.563636	11	12		Unclustered	3.88889	11.8182	11	0.955085	18514	0.43771
Q59P49	5476.C4YIU0	CDC46	1	0	0	0	1	0	5.50952	0.00388083	0.181504	0.502924	19	11	Cluster 8	Clustered	7.15152	12.1053	19	0.960093	252900	0.302632
A0A1D8PFE6	5476.C4YG69	CDC54	3	0	0	0	3	0	5.51181	0.00291666	0.181429	0.558333	16	11	Cluster 8	Seed	8	13	16	0.960073	178238	0.325
Q5A034	5476.C4YLK1	MCM2	1	0	0	0	1	0	5.47372	0.00889074	0.182691	0.461988	19	11	Cluster 8	Clustered	7.15152	11.6316	19	0.96041	289770	0.275689
Q5A4Q1	5476.C4YSV6	ADK1	51	14	3	8	12	14	5.00609	0.00336145	0.199757	0.466667	10	11	Cluster 36	Clustered	5	13.2	10	0.964548	110720	0.227586
A0A1D8PQ26	5476.C4YSJ4	ADO1	19	6	0	6	7	0	5.10663	0.00260345	0.195824	0.555556	9	11	Cluster 47	Clustered	4.28571	12.3333	9	0.963658	66814	0.239651
P13649	5476.C4YPR6	URA3	4	1	0	0	3	0	5.30769	0.0050048	0.188406	0.222222	10	11	Cluster 31	Clustered	4	8.3	10	0.961879	123484	0.138983
P0CY19	5476.C4YFC7	DUT1	8	3	0	2	2	1	5.10358	0.0166702	0.195941	0.472222	9	11		Unclustered	4.7619	16.1111	9	0.963685	277960	0.275862
P12461	5476.C4YIJ5	TMP1	6	1	0	1	4	0	5.23762	0.0171619	0.190926	0.352941	17	11	Cluster 8	Clustered	6.80556	13.6471	17	0.962499	655052	0.197783
Q59WE2	5476.C4YDT0	SKP1	15	5	0	3	5	2	5.88423	0.0722729	0.169946	0.1	5	11		Unclustered	2	3.6	5	0.956777	3299840	0.25
Q59PG6	5476.C4YHB7	JAB1	1	0	0	1	0	0	6.74257	0.0711268	0.148311	0.3	5	12		Unclustered	1.06667	15.4	5	0.949181	3253860	0.37561
A0A1D8PIG5	5476.C4YKJ8	SGT1	10	2	0	4	4	0	5.17669	0.0558273	0.193173	0.333333	3	10		Unclustered	2	13.6667	3	0.963038	2490364	0.350877
Q5AJB7	5476.C4YPU7	CDC53	8	4	0	0	4	0	6.68165	0.00931009	0.149664	0.3	5	12		Unclustered	1.06667	3.6	5	0.94972	127846	0.3
Q59LQ4	5476.C4YRS3	CKS1	1	1	0	0	0	0	5.8294	0.00922315	0.171544	0	2	12		Unclustered	0.666667	5	2	0.957262	648580	0.5
A0A1D8PNB6	5476.C4YR58	RCY1	1	0	0	1	0	0	6.12186	0.0110439	0.163349	0	3	11		Unclustered	0.5	5.33333	3	0.954674	223030	0.333333
Q59WD3	5476.C4YDT6	Q59WD3	1	0	1	0	0	0	6.31226	8.84e-05	0.158422	0.571429	7	12		Unclustered	2.71429	6.71429	7	0.952989	2576	0.394958
A0A1D8PJR2	5476.C4YQD2	GTT11	3	3	0	0	0	0	6.47296	0	0.154489	1	4	12	Cluster 68	Clustered	4	6.75	4	0.951567	0	0.613636
Q5AFB4	5476.C4YHF3	GST2	8	4	0	3	1	0	6.47296	0	0.154489	1	4	12	Cluster 68	Seed	4	6.75	4	0.951567	0	0.613636
A0A1D8PU69	5476.C4YN54	TRX1	8	3	0	3	2	0	6.32597	0.0006	0.158078	0.6	6	12	Cluster 67	Clustered	4	7	6	0.952868	31298	0.388889
Q5AG89	5476.C4YRF5	TRR1	6	1	1	0	4	0	5.91546	0.00506646	0.169049	0.428571	7	12	Cluster 67	Seed	4	8.14286	7	0.9565	142796	0.258065
Q59WC6	5476.C4YDU4	YPD1	1	0	0	0	1	0	7.97487	0	0.125394	1	2	13	Cluster 85	Clustered	2	3	2	0.938276	0	0.75
A0A1D8PKE2	5476.C4YNY3	PBS2	4	2	0	0	2	0	7.97487	0	0.125394	1	2	13	Cluster 85	Clustered	2	3	2	0.938276	0	0.75
Q92207	5476.C4YJT0	HOG1	3	2	0	1	0	0	6.97639	0.00456504	0.143341	0.166667	4	12	Cluster 85	Seed	2	3.75	4	0.947112	141292	0.295455
Q59WC0	5476.C4YDV0	CCS1	4	2	1	1	0	0	6.77989	0	0.147495	0	1	12		Unclustered	0	8	1	0.948851	0	0
A0A1D8PLJ3	5476.C4YHL4	SOD1	13	8	0	5	0	0	5.78065	0.014318	0.172991	0.107143	8	11		Unclustered	1.06667	6.125	8	0.957693	767854	0.185484
Q59WB7	5476.C4YDV3	RIA1	1	0	0	1	0	0	5.71211	0	0.175067	1	2	12		Unclustered	2	11	2	0.9583	0	0.55
Q5AF99	5476.C4YHG4	CAALFM_C402880CA	1	0	0	0	1	0	5.66413	0.00167848	0.17655	0.333333	3	12		Unclustered	2	7.66667	3	0.958725	42180	0.366667
A0A1D8PM93	5476.C4YGW0	EDC3	3	0	0	0	3	0	6.23534	6.19e-05	0.160376	0.8	5	12	Cluster 39	Seed	4	8.4	5	0.95367	4638	0.381818
A0A1D8PM60	5476.C4YGY8	orf19.3792	4	3	0	0	1	0	6.0396	0.000466	0.165574	0.7	5	12		Unclustered	4	9.6	5	0.955402	11012	0.355556
A0A1D8PTQ2	5476.C4YMM1	DCP2	4	1	0	1	2	0	5.85225	0.00440604	0.170875	0.333333	9	11	Cluster 39	Clustered	3.73333	6.55556	9	0.95706	65376	0.211111
A0A1D8PFP3	5476.C4YFZ6	KEM1	14	1	0	6	7	0	5.8035	0.00851432	0.17231	0.266667	10	11	Cluster 39	Clustered	3.73333	6.4	10	0.957491	159978	0.203226
A0A1D8PTV1	5476.C4YMT4	CAALFM_CR08930CA	3	2	0	0	1	0	6.03732	0.00119437	0.165636	0.464286	8	12	Cluster 39	Clustered	3.73333	7.75	8	0.955422	30462	0.287037
Q5AAR2	5476.C4YE03	orf19.6250	11	4	0	3	4	0	6.39832	0	0.156291	1	3	12		Unclustered	3	8.66667	3	0.952227	0	0.577778
Q59PL9	5476.C4YG47	RPG1A	40	15	0	8	17	0	4.80046	0.00029	0.208314	0.658333	16	11	Cluster 65	Seed	5.93333	31.5625	16	0.966368	19356	0.242788
Q5ADU3	5476.C4YPA2	orf19.6748	7	3	0	1	3	0	5.11348	8.7e-06	0.195562	0.727273	12	11	Cluster 26	Clustered	7.82222	31.8333	12	0.963598	926	0.286787
Q5AG96	5476.C4YRF0	orf19.4283	7	1	0	2	3	1	5.115	1.18e-05	0.195503	0.681818	12	11	Cluster 26	Clustered	7.82222	31.1667	12	0.963584	968	0.283333
Q5A6S3	5476.C4YLL7	GCD1	1	0	0	1	0	0	5.45316	0	0.18338	1	4	12		Unclustered	4	20.75	4	0.960591	0	0.506098
A0A1D8PH13	5476.C4YI85	GCD7	1	0	0	0	1	0	5.45316	0	0.18338	1	4	12		Unclustered	4	20.75	4	0.960591	0	0.506098
Q5AI86	5476.C4YEZ6	TIF34	18	6	3	4	3	2	4.83321	0.000236	0.206902	0.632353	17	11	Cluster 65	Clustered	5.70588	38.4706	17	0.966078	20364	0.289253
A0A1D8PRJ6	5476.C4YT43	SUI3	9	4	0	0	5	0	4.74257	0.00814436	0.210856	0.461538	13	11		Unclustered	7	26.0769	13	0.96688	239284	0.218487
Q5A2T4	5476.C4YK97	orf19.2180	3	2	0	0	1	0	7.04037	0	0.142038	0	1	13		Unclustered	0	8	1	0.946545	0	0
Q9Y7F0	5476.C4YNZ5	TSA1	32	8	5	10	6	3	6.35872	0.00333869	0.157264	0.266667	6	12		Unclustered	3	5.5	6	0.952578	131192	0.303922
Q5AAT0	5476.C4YDY4	RAI1	1	0	0	1	0	0	7.07692	0	0.141304	0	1	13		Unclustered	0	8	1	0.946222	0	0
Q5AMG5	5476.C4YHX0	RAT1	1	0	0	1	0	0	6.07768	0.0103851	0.164536	0.0357143	8	12	Cluster 54	Clustered	2	5.125	8	0.955065	221946	0.175
Q5AAS9	5476.C4YDY5	MRPL19	6	4	1	0	1	0	5.62452	0	0.177793	1	9	12	Cluster 7	Clustered	9	33.3333	9	0.959075	0	0.469484
Q59Z25	5476.C4YK20	orf19.2275	18	4	2	6	1	5	4.71668	0.000743	0.212014	0.58498	23	11		Unclustered	6.66667	49.913	23	0.967109	88202	0.302503
Q5A8Y6	5476.C4YFA5	orf19.3348	6	4	0	1	0	1	5.1866	0.000152	0.192805	0.628458	23	11	Cluster 7	Clustered	9.97895	27.3913	23	0.96295	10404	0.238185
A0A1D8PDV5	5476.C4YDZ1	RAC1	3	1	0	1	1	0	6.82559	0	0.146507	0	1	12		Unclustered	0	6	1	0.948446	0	0
Q59UG2	5476.C4YLD8	SSU72	1	0	0	0	1	0	5.22848	0.0384877	0.19126	0.179487	13	12		Unclustered	1.5	7.15385	13	0.96258	885288	0.133527
Q5AAR0	5476.C4YE04	IWS1	6	3	0	3	0	0	7.06931	0	0.141457	1	2	13		Unclustered	2	9	2	0.946289	0	0.6
Q3MNT0	5476.C4YT60	SPT6	6	0	1	5	0	0	6.13557	0.00885294	0.162984	0.2	6	12		Unclustered	1.06667	8.33333	6	0.954553	152142	0.240196
Q5ALX3	5476.C4YJA7	SPT5	3	1	0	2	0	0	6.12871	0.00596754	0.163166	0.318182	12	12		Unclustered	6	8.75	12	0.954613	390940	0.257353
Q5ADN7	5476.C4YP62	orf19.6804	4	2	0	2	0	0	5.04798	0.0002	0.198099	0.638889	9	11		Unclustered	5.78571	64.5556	9	0.964177	20118	0.586869
Q5A860	5476.C4YNI2	TMA19	28	8	3	5	7	5	4.83168	8.36e-07	0.206967	0.994302	27	11		Unclustered	25.8624	85.6296	27	0.966091	102	0.625034
Q96VB9	5476.C4YE44	MSI3	102	33	5	28	30	6	5.50038	0.00889204	0.181806	0.25	8	11		Unclustered	4	10	8	0.960174	140282	0.275
A0A1D8PN90	5476.C4YR68	STI1	74	30	0	21	23	0	5.59177	0.000417	0.178834	0.515152	12	11	Cluster 13	Clustered	5.33333	8.41667	12	0.959365	11390	0.29023
A0A1D8PTM6	5476.C4YML2	FGR32	1	0	0	1	0	0	5.62757	0.0109322	0.177697	0.0666667	6	12		Unclustered	2	9	6	0.959048	387960	0.219298
A0A1D8PTP9	5476.C4YMN0	HSP104	61	23	0	15	23	0	5.05407	0.0130913	0.19786	0.472727	11	10		Unclustered	4.16667	9.54545	11	0.964123	394226	0.236364
O74261	5476.C4YM75	HSP60	95	30	3	19	33	10	5.46687	0.00129894	0.18292	0.238095	7	11		Unclustered	1.04762	8.57143	7	0.96047	101360	0.240816
Q59V92	5476.C4YM48	SIS1	17	6	2	3	6	0	5.02742	0.00845802	0.198909	0.435897	13	10	Cluster 13	Clustered	5.33333	9.07692	13	0.964359	320280	0.226923
P46598	5476.C4YTQ8	HSP90	139	42	3	41	34	19	4.90175	0.0487585	0.204009	0.186147	22	10	Cluster 13	Clustered	5.33333	7.27273	22	0.965471	1708066	0.123824
A0A1D8PSQ3	5476.C4YLN8	YDJ1	25	8	0	6	11	0	6.49962	0	0.153855	0	1	12		Unclustered	0	8	1	0.951331	0	0
Q5AA47	5476.C4YE46	ARC35	4	1	2	0	1	0	7.17974	9.84e-06	0.139281	0.5	4	13	Cluster 76	Clustered	3	4.25	4	0.945312	26	0.4
A0A1D8PT60	5476.C4YM57	ARC40	8	4	0	2	2	0	7.18126	0	0.139251	1	3	13	Cluster 76	Clustered	3	5.33333	3	0.945299	0	0.533333
Q5A893	5476.C4YNK9	CAP01	4	2	0	1	1	0	6.24296	0.0002	0.160181	0	2	12		Unclustered	0.666667	3	2	0.953602	29676	0.5
Q59Z11	5476.C4YK33	ARP3	3	0	0	0	3	0	7.18126	0	0.139251	1	3	13	Cluster 76	Seed	3	5.33333	3	0.945299	0	0.533333
A0A1D8PDT0	5476.C4YE48	ACP1	2	0	0	1	1	0	6.54379	0	0.152817	1	7	12		Unclustered	7	22.4286	7	0.95094	0	0.700893
A0A1D8PDP8	5476.C4YE49	orf19.2439.1	5	2	0	3	0	0	5.94973	0	0.168075	1	8	11	Cluster 16	Clustered	8	23.875	8	0.956197	0	0.555233
A0A1D8PP59	5476.C4YS31	orf19.4016	28	9	0	10	9	0	5.64128	0.000241	0.177265	0.628571	15	11	Cluster 16	Clustered	7.56364	22.5333	15	0.958927	18630	0.417284
Q5AA11	5476.C4YE75	orf19.2473	1	1	0	0	0	0	7.52323	0	0.132922	1	2	14		Unclustered	2	6.5	2	0.942272	0	0.590909
A0A1D8PG62	5476.C4YJ38	NPL6	2	2	0	0	0	0	7.52171	0.000748	0.132949	0.333333	3	14		Unclustered	2	5	3	0.942286	29808	0.424242
A0A1D8PGV7	5476.C4YJS5	NSP1	8	3	0	0	5	0	7.53313	4.37e-06	0.132747	0.6	5	14		Unclustered	2.7	6.8	5	0.942185	36	0.453333
A0A1D8PHC5	5476.C4YIJ8	CAALFM_C205220CA	1	0	0	0	1	0	6.66413	0.00157718	0.150057	0.5	5	13		Unclustered	2.7	8.8	5	0.949875	74144	0.307143
A0A1D8PFQ0	5476.C4YFY5	NUP49	2	0	0	0	2	0	7.53161	1.18e-05	0.132774	0.4	5	14		Unclustered	3	6.2	5	0.942198	68	0.4
Q5A9Z7	5476.C4YE86	CAALFM_C105650WA	2	0	0	0	2	0	6.00533	0	0.166519	1	2	12		Unclustered	2	10	2	0.955705	0	0.666667
Q5A9Z6	5476.C4YE87	FAL1	1	0	0	1	0	0	5.98629	0.000851	0.167048	0	2	12		Unclustered	0.666667	8.5	2	0.955874	15662	0.5
Q5ADV1	5476.C4YPA7	CAALFM_C307480WA	2	0	0	0	2	0	5.82254	0.00602712	0.171746	0.25641	13	12	Cluster 45	Clustered	5	9.53846	13	0.957323	191574	0.13914
Q5A507	5476.C4YQU7	NAM7	1	0	0	1	0	0	5.31759	0.00912852	0.188055	0.166667	4	11		Unclustered	2	7.5	4	0.961791	154570	0.318182
Q5A9Z1	5476.C4YE90	PET112	1	0	0	1	0	0	6.75171	0.000477	0.148111	0.333333	3	13		Unclustered	2	10.6667	3	0.9491	13216	0.469697
A0A1D8PQM9	5476.C4YTC4	GLN4	24	7	0	5	12	0	5.86672	0.0027646	0.170453	0.529412	17	12	Cluster 5	Clustered	7.64444	12.6471	17	0.956932	377478	0.436105
Q59R18	5476.C4YT01	DED81	21	8	0	6	7	0	6.83473	8.15e-05	0.146312	0.666667	12	13	Cluster 5	Clustered	7.41818	14	12	0.948365	554	0.56
A0A1D8PLY4	5476.C4YEH1	PYC2	45	19	0	9	17	0	6.623	0.00197386	0.150989	0	3	12		Unclustered	0.5	3.66667	3	0.950239	33514	0.333333
A0A1D8PDL0	5476.C4YE94	SSH1	2	0	0	1	1	0	4.82254	0.000364	0.207359	0.571429	7	10		Unclustered	3.73333	66.7143	7	0.966172	30538	0.509269
A0A1D8PSM6	5476.C4YLM6	CAALFM_CR04080CA	4	2	0	2	0	0	5.24905	0.00182705	0.190511	0.380952	7	11		Unclustered	2	17.5714	7	0.962398	135820	0.24898
A0A1D8PDN3	5476.C4YEA5	TRP99	7	2	0	1	4	0	7.35796	0	0.135907	0	1	13		Unclustered	0	6	1	0.943735	0	0
Q5A2A5	5476.C4YEB6	GRS1	34	8	0	9	16	1	5.87738	0.000853	0.170144	0.758242	14	12	Cluster 5	Clustered	8.31818	14.7143	14	0.956837	278410	0.52551
Q9HGT6	5476.C4YQ44	SES1	29	10	0	9	10	0	6.48896	9.67e-08	0.154108	0.952381	7	13		Unclustered	5.78571	16.4286	7	0.951425	2	0.684524
Q59R20	5476.C4YT00	orf19.6701	34	9	0	9	16	0	6.47906	0.000923	0.154343	0.653846	13	13	Cluster 5	Clustered	7.56364	14.1538	13	0.951513	289212	0.563077
A0A1D8PHR0	5476.C4YIW9	VAS1	52	18	0	16	18	0	5.14928	0.0238052	0.194202	0.538462	13	11	Cluster 61	Seed	5.62121	16.6923	13	0.963281	3642812	0.318047
Q5ADU2	5476.C4YPA1	KRS1	34	11	3	6	14	0	6.48363	4.48e-07	0.154235	0.857143	8	13		Unclustered	5.33333	16.375	8	0.951472	8	0.655
Q5A8K2	5476.C4YSD8	ALA1	41	15	0	10	15	1	5.87814	0.000705	0.170122	0.807692	13	12	Cluster 5	Clustered	8.31818	15.3077	13	0.956831	239900	0.546703
Q5AL46	5476.C4YG28	orf19.4931	14	6	0	4	4	0	5.87662	0.000769	0.170166	0.67619	15	12	Cluster 5	Clustered	6.76923	14.0667	15	0.956844	243142	0.502381
A0A1D8PP21	5476.C4YRX9	MES1	27	11	0	8	8	0	5.49733	0.0137273	0.181906	0.494737	20	12	Cluster 5	Clustered	7.84615	13.3	20	0.960201	703926	0.282979
Q5AFB3	5476.C4YHF4	TYS1	17	5	2	1	9	0	5.87357	0.00185675	0.170254	0.573099	19	12	Cluster 5	Clustered	7.71429	13	19	0.956871	406424	0.464286
A0A1D8PQL8	5476.C4YTD1	GUS1	30	12	0	8	10	0	5.8751	0.00155113	0.17021	0.595588	17	12	Cluster 5	Clustered	6.87179	13.3529	17	0.956858	364830	0.476891
A0A1D8PS12	5476.C4YL05	CDC60	33	10	0	12	11	0	6.47525	6.06e-05	0.154434	0.607843	18	13	Cluster 5	Clustered	8.31818	13.2778	18	0.951546	5356	0.510684
A0A1D8PMV9	5476.C4YQR0	THS1	19	10	0	4	5	0	5.87586	0.00196658	0.170188	0.558333	16	12	Cluster 5	Clustered	7.82222	12.9375	16	0.956851	377236	0.462054
Q59RI1	5476.C4YS70	ILS1	51	18	2	16	14	1	6.47525	0.00017	0.154434	0.601307	18	13	Cluster 5	Seed	8.31818	13.2778	18	0.951546	14146	0.510684
Q5A2A1	5476.C4YEB9	SDH1	3	0	0	0	3	0	6.10891	0	0.163695	1	3	12		Unclustered	3	13	3	0.954788	0	0.52
A0A1D8PTB5	5476.C4YM97	LSC2	25	8	0	4	13	0	5.62986	0.000926	0.177624	0.388889	9	11		Unclustered	1.53333	11.2222	9	0.959028	39100	0.220044
Q5A2A0	5476.C4YEC0	RPT1	14	3	0	3	7	1	8.63442	0.00101864	0.115815	0.886364	33	14	Cluster 3	Clustered	27.9356	29.7879	33	0.932439	53132	0.744697
Q59PZ1	5476.C4YM96	PUP2	7	4	0	0	3	0	8.63442	0.00101436	0.115815	0.915323	32	14	Cluster 3	Clustered	27.9356	30.2812	32	0.932439	106186	0.738567
Q59X29	5476.C4YIT1	RPN10	6	0	1	1	4	0	8.62833	0.00758387	0.115897	0.752381	36	14	Cluster 3	Clustered	27.9356	27.7222	36	0.932493	477362	0.629419
A0A1D8PK85	5476.C4YNT3	PRE3	1	1	0	0	0	0	8.63671	5.77e-07	0.115785	0.972414	30	14	Cluster 3	Clustered	28	31.1333	30	0.932418	24	0.778333
A0A1D8PMQ4	5476.C4YGG6	RPT5	17	8	0	2	7	0	8.63519	1.96e-06	0.115805	0.941532	32	14	Cluster 3	Clustered	27.9356	30.6875	32	0.932432	70	0.767188
A0A1D8PI93	5476.C4YKF8	RPT6	5	1	0	2	2	0	8.63519	1.96e-06	0.115805	0.941532	32	14	Cluster 3	Clustered	27.9356	30.6875	32	0.932432	70	0.767188
Q5A0L8	5476.C4YJQ5	PR26	5	0	0	1	4	0	8.63519	1.96e-06	0.115805	0.941532	32	14	Cluster 3	Clustered	27.9356	30.6875	32	0.932432	70	0.767188
Q5AEB8	5476.C4YQ88	PRE9	18	4	2	5	7	0	8.63595	6.15e-07	0.115795	0.972043	31	14	Cluster 3	Clustered	27.9356	31.1613	31	0.932425	26	0.779032
A0A1D8PQW1	5476.C4YTK4	PRE10	2	2	0	0	0	0	8.63595	6.15e-07	0.115795	0.972043	31	14	Cluster 3	Clustered	27.9356	31.1613	31	0.932425	26	0.779032
A0A1D8PGA6	5476.C4YJ92	orf19.1993	5	2	0	1	2	0	8.63519	1.96e-06	0.115805	0.941532	32	14	Cluster 3	Clustered	27.9356	30.6875	32	0.932432	70	0.767188
A0A1D8PJ20	5476.C4YPL2	SCL1	9	3	0	2	4	0	8.63747	3.87e-08	0.115775	0.997537	29	14	Cluster 3	Clustered	27.9356	31.5517	29	0.932412	2	0.788793
A0A1D8PLK1	5476.C4YHK1	orf19.2755	8	3	0	2	3	0	8.63442	0.00101436	0.115815	0.915323	32	14	Cluster 3	Clustered	27.9356	30.2812	32	0.932439	106186	0.738567
Q5AJZ5	5476.C4YS39	PRE1	8	4	0	1	3	0	8.63671	3.27e-07	0.115785	0.983908	30	14	Cluster 3	Clustered	27.9356	31.3333	30	0.932418	14	0.783333
A0A1D8PRB6	5476.C4YSX7	PUP3	5	2	0	2	1	0	8.63747	3.87e-08	0.115775	0.997537	29	14	Cluster 3	Clustered	27.9356	31.5517	29	0.932412	2	0.788793
Q5ANE2	5476.C4YQP5	orf19.5961	8	3	0	1	4	0	8.64813	0.000505	0.115632	0.889706	17	14		Unclustered	16	30.4118	17	0.932317	26542	0.779789
Q59PP0	5476.C4YSY2	HSM3	8	2	0	2	4	0	9.6329	0	0.103811	1	2	15		Unclustered	2	25	2	0.923603	0	0.757576
A0A1D8PRH6	5476.C4YT33	PRE5	1	1	0	0	0	0	8.63519	0.00101233	0.115805	0.924731	31	14	Cluster 3	Clustered	27.9356	30.4516	31	0.932432	106162	0.742722
Q5A6S2	5476.C4YLL8	RPT4	10	2	0	2	6	0	8.63519	1.96e-06	0.115805	0.941532	32	14	Cluster 3	Clustered	27.9356	30.6875	32	0.932432	70	0.767188
A0A1D8PP77	5476.C4YS46	RPN5	13	6	0	3	4	0	7.67098	0.0347878	0.130361	0.886364	33	13	Cluster 3	Clustered	27.9356	29.8788	33	0.940965	1614862	0.694856
A0A1D8PTY6	5476.C4YMX1	PRE8	3	1	0	0	2	0	8.63595	6.15e-07	0.115795	0.972043	31	14	Cluster 3	Clustered	27.9356	31.1613	31	0.932425	26	0.779032
Q59SD0	5476.C4YKH2	orf19.213	2	0	0	2	0	0	8.63519	1.96e-06	0.115805	0.941532	32	14	Cluster 3	Clustered	27.9356	30.6875	32	0.932432	70	0.767188
A0A1D8PNC8	5476.C4YRA7	orf19.4230	4	1	0	1	2	0	8.63747	3.87e-08	0.115775	0.997537	29	14	Cluster 3	Clustered	27.9356	31.5517	29	0.932412	2	0.788793
A0A1D8PC77	5476.C4YFL1	UBP6	8	4	0	1	3	0	8.63899	0.00100121	0.115754	0.923077	26	14	Cluster 3	Clustered	23.8523	30.8077	26	0.932398	106016	0.751407
A0A1D8PU67	5476.C4YN49	PUP1	4	2	0	1	1	0	8.63747	3.87e-08	0.115775	0.997537	29	14	Cluster 3	Clustered	27.9356	31.5517	29	0.932412	2	0.788793
A0A1D8PFL7	5476.C4YG07	RPN1	6	2	0	4	0	0	8.63366	0.00151518	0.115826	0.839015	33	14	Cluster 3	Seed	28	29.1515	33	0.932445	159138	0.711013
A0A1D8PFZ8	5476.C4YFN3	orf19.7264	5	1	0	2	2	0	8.63519	1.96e-06	0.115805	0.941532	32	14	Cluster 3	Clustered	27.9356	30.6875	32	0.932432	70	0.767188
A0A1D8PDB0	5476.C4YEL3	orf19.1058	5	1	0	3	1	0	8.63899	0.000502	0.115754	0.897436	27	14	Cluster 3	Clustered	23.8523	30.2593	27	0.932398	53050	0.756481
Q5A3L0	5476.C4YGB6	RPN2	20	3	0	6	11	0	8.63519	1.96e-06	0.115805	0.941532	32	14	Cluster 3	Clustered	27.9356	30.6875	32	0.932432	70	0.767188
A0A1D8PTV0	5476.C4YMT2	RPN7	8	3	0	1	4	0	7.67174	0.0328267	0.130348	0.913306	32	13	Cluster 3	Clustered	27.9356	30.3125	32	0.940958	1561874	0.704942
A0A1D8PD15	5476.C4YES5	RPN3	5	2	0	1	2	0	8.63519	1.96e-06	0.115805	0.941532	32	14	Cluster 3	Clustered	27.9356	30.6875	32	0.932432	70	0.767188
A0A1D8PSS4	5476.C4YLS1	PRE6	14	7	0	3	4	0	8.63747	3.87e-08	0.115775	0.997537	29	14	Cluster 3	Clustered	27.9356	31.5517	29	0.932412	2	0.788793
A0A1D8PLW8	5476.C4YH89	RPN6	12	4	0	2	6	0	8.63519	1.96e-06	0.115805	0.941532	32	14	Cluster 3	Clustered	27.9356	30.6875	32	0.932432	70	0.767188
A0A1D8PNA8	5476.C4YR89	RPN8	6	4	0	0	2	0	8.63595	6.15e-07	0.115795	0.972043	31	14	Cluster 3	Clustered	27.9356	31.1613	31	0.932425	26	0.779032
A0A1D8PDH5	5476.C4YED5	REI1	1	0	0	1	0	0	5.45088	4.21e-05	0.183457	0.5	5	12		Unclustered	3	25	5	0.960612	3572	0.297619
Q5AFG1	5476.C4YT87	ALB1	2	0	0	0	2	0	5.83854	0	0.171276	1	2	12		Unclustered	2	13.5	2	0.957181	0	0.586957
A0A1D8PR11	5476.C4YTR5	orf19.6507	34	15	0	4	15	0	5.43488	5.62e-06	0.183997	0.761905	7	12		Unclustered	6	58.1429	7	0.960753	190	0.587302
Q9UW26	5476.C4YR60	PAPA	1	0	0	1	0	0	5.75476	0.00468068	0.173769	0.47619	7	12	Cluster 19	Clustered	3.73333	11.4286	7	0.957922	130004	0.228571
Q59VH8	5476.C4YEF1	MRPL37	1	0	0	0	1	0	5.8134	2.9e-07	0.172016	0.666667	3	12		Unclustered	1.66667	18	3	0.957404	2	0.5
Q5A4Z9	5476.C4YQT9	MRP17	1	1	0	0	0	0	4.82559	0.00455846	0.207229	0.514493	24	11	Cluster 22	Clustered	7.4269	44.7083	24	0.966145	310372	0.275977
A0A1D8PDE3	5476.C4YEF5	SEC21	13	5	0	2	6	0	7.08454	0.0091238	0.141152	0.535714	8	13	Cluster 14	Clustered	6	6.25	8	0.946155	396130	0.352941
Q5A006	5476.C4YLH8	CAALFM_CR03600CA	7	2	0	5	0	0	8.07997	0	0.123763	1	6	14	Cluster 14	Clustered	6	6.33333	6	0.937345	0	0.791667
A0A1D8PND9	5476.C4YRB3	RET2	4	1	0	1	2	0	8.07997	0	0.123763	1	6	14	Cluster 14	Clustered	6	6.33333	6	0.937345	0	0.791667
A0A1D8PMT6	5476.C4YQQ7	CAALFM_C500080CA	1	0	0	0	1	0	8.07997	0	0.123763	1	6	14	Cluster 14	Clustered	6	6.33333	6	0.937345	0	0.791667
A0A1D8PJB0	5476.C4YPV0	orf19.1672	10	2	0	3	5	0	8.07997	0	0.123763	1	6	14	Cluster 14	Clustered	6	6.33333	6	0.937345	0	0.791667
A0A1D8PPV5	5476.C4YSS2	SEC27	9	3	0	6	0	0	8.07997	0	0.123763	1	6	14	Cluster 14	Clustered	6	6.33333	6	0.937345	0	0.791667
Q5A6M6	5476.C4YLQ5	SEC26	19	3	0	2	14	0	8.07997	0	0.123763	1	6	14	Cluster 14	Seed	6	6.33333	6	0.937345	0	0.791667
Q5AD51	5476.C4YJ72	ERG28	1	1	0	0	0	0	7.51866	2.05e-06	0.133002	0.888889	9	14	Cluster 32	Clustered	6.37778	12.2222	9	0.942313	36	0.531401
Q59VF4	5476.C4YEH0	HAT1	4	2	0	1	1	0	6.14851	0.000761	0.162641	0.666667	3	12	Cluster 84	Clustered	1.66667	6	3	0.954438	34848	0.428571
Q59VN4	5476.C4YEL2	HHF1	23	5	6	3	7	2	5.15156	0.0357293	0.194116	0.205128	13	11	Cluster 20	Clustered	3.73333	10.4615	13	0.963261	1019998	0.10181
A0A1D8PDB1	5476.C4YEI8	orf19.6843	1	0	0	1	0	0	7.14699	0	0.139919	1	2	13	Cluster 84	Seed	2	3	2	0.945602	0	1
Q59RH5	5476.C4YS68	HAT2	3	0	0	1	2	0	6.14851	0.000761	0.162641	0.666667	3	12	Cluster 84	Clustered	1.66667	6	3	0.954438	34848	0.428571
Q5AD02	5476.C4YJ30	orf19.2065	2	0	0	1	1	0	7.62224	0	0.131195	0	1	13		Unclustered	0	3	1	0.941396	0	0
Q5ABC3	5476.C4YFJ6	TUF1	29	10	3	4	9	3	4.50267	0.0680856	0.222091	0.358333	16	10	Cluster 22	Clustered	7	44.1875	16	0.969003	2424354	0.214199
Q5AG68	5476.C4YRH0	YNK1	16	5	2	3	2	4	4.69002	0.0309755	0.213219	0.309091	11	10	Cluster 48	Clustered	3.42857	10.5455	11	0.967345	728948	0.157025
A0A1D8PI17	5476.C4YK57	RNR22	9	5	0	3	1	0	5.18736	0.000217	0.192776	0.8	5	11	Cluster 48	Clustered	4	12.8	5	0.962944	11530	0.328205
Q5A0N3	5476.C4YJR4	RNR1	5	3	0	2	0	0	5.1866	0.000217	0.192805	0.8	6	11	Cluster 48	Clustered	3.42857	11.3333	6	0.96295	11532	0.290598
Q5A0L0	5476.C4YJQ0	RNR21	23	13	0	5	5	0	5.18736	0.000217	0.192776	0.8	5	11	Cluster 48	Seed	4	12.8	5	0.962944	11530	0.328205
Q5ANN6	5476.C4YQH7	URK1	2	1	0	0	1	0	6.00533	0	0.166519	1	2	12		Unclustered	2	10	2	0.955705	0	0.666667
Q59KZ2	5476.C4YEJ6	ESS1	5	2	1	2	0	0	6.06474	0.00897553	0.164888	0.333333	4	12		Unclustered	1.66667	7.25	4	0.955179	251986	0.333333
A0A1D8PKZ7	5476.C4YI50	PRO3	3	0	0	1	2	0	5.44554	0.0073796	0.183636	0.285714	7	12		Unclustered	3	8.57143	7	0.960659	212378	0.209059
P28870	5476.C4YTV5	RBP1	17	6	1	2	5	3	6.63595	0.0113165	0.150694	0	4	12		Unclustered	0.4	2.75	4	0.950124	258938	0.25
Q5ADU9	5476.C4YPA5	orf19.6742	1	0	0	1	0	0	5.82711	0.00264343	0.171612	0.4	5	12		Unclustered	1.2	10	5	0.957282	75206	0.333333
Q5A3K7	5476.C4YGB8	SER33	16	7	0	3	6	0	5.8591	1.93e-07	0.170675	0	2	11		Unclustered	0.666667	7.5	2	0.956999	2	0.8125
P46587	5476.C4YEK6	SSA2	108	23	11	23	26	25	5.6527	0	0.176906	1	5	11	Cluster 13	Clustered	5	13	5	0.958826	0	0.52
P41797	5476.C4YFZ1	SSA1	125	35	6	34	40	10	5.65118	3.28e-06	0.176954	0.857143	7	11	Cluster 13	Clustered	4.46429	11.1429	7	0.958839	56	0.445714
A0A1D8PTU4	5476.C4YMT3	CAALFM_CR08920WA	14	3	0	2	9	0	6.34425	0.000566	0.157623	0.6	5	12	Cluster 78	Seed	2.2	12.2	5	0.952706	89784	0.488
Q59VN2	5476.C4YEL0	HHT21	11	1	7	1	2	0	6.06398	2.05e-05	0.164908	0.9	5	12	Cluster 20	Clustered	3.73333	7.4	5	0.955186	480	0.493333
Q5AEE1	5476.C4YQA9	HTZ1	8	1	3	2	2	0	5.94897	0.0141232	0.168096	0.285714	8	12	Cluster 20	Clustered	4	6.75	8	0.956204	439780	0.224138
Q5ADQ0	5476.C4YP74	HHT3	19	5	2	2	8	2	6.06398	2.05e-05	0.164908	0.9	5	12	Cluster 20	Clustered	3.73333	7.4	5	0.955186	480	0.493333
Q59SU5	5476.C4YQF2	HTA1	9	0	0	2	7	0	6.14775	1.06e-06	0.162661	0.7	5	12	Cluster 20	Seed	4	6.6	5	0.954445	6	0.507692
P48989	5476.C4YQF1	HTB1	24	2	0	9	11	2	6.06321	5.49e-05	0.164929	0.666667	6	12	Cluster 20	Clustered	3.73333	6.5	6	0.955193	966	0.433333
Q5ACY2	5476.C4YJ12	Q5ACY2	2	0	2	0	0	0	6.1508	0	0.16258	0	1	12		Unclustered	0	13	1	0.954418	0	0
Q5A0W7	5476.C4YGH2	RVB1	11	2	0	1	8	0	6.05864	0.00759467	0.165053	0.3	5	12		Unclustered	1.06667	5.8	5	0.955233	165236	0.305263
Q59VP1	5476.C4YEL8	HTB2	28	8	9	2	2	7	6.06474	5.38e-05	0.164888	0.5	4	12		Unclustered	1.4	7.25	4	0.955179	962	0.483333
A0A1D8PU40	5476.C4YN21	UBC4	3	0	0	1	2	0	5.19193	0.00516112	0.192607	0.166667	4	11		Unclustered	2	26.75	4	0.962903	176856	0.257353
Q59VP2	5476.C4YEL9	HTA2	8	1	0	2	3	2	6.14928	2.9e-07	0.162621	0.666667	3	12		Unclustered	1.66667	7.66667	3	0.954431	2	0.589744
Q5A5Q4	5476.C4YKW9	orf19.5345	6	2	0	1	2	1	9.62376	1.55e-06	0.103909	0.7	5	15	Cluster 73	Clustered	2.4	21	5	0.923684	8	0.567568
A0A1D8PU19	5476.C4YN00	SSF1	1	0	0	0	1	0	5.37852	6.19e-06	0.185925	0.83004	23	12		Unclustered	13.4416	55.8261	23	0.961252	1552	0.498447
Q59VR3	5476.C4YEQ4	FPR3	7	3	1	3	0	0	5.3313	2.01e-07	0.187571	0.866667	6	11		Unclustered	5	57.5	6	0.96167	16	0.611702
P83781	5476.C4YEM6	POR1	37	10	2	7	13	5	6.3115	0	0.158441	0	1	12		Unclustered	0	15	1	0.952996	0	0
A0A1D8PRJ1	5476.C4YT51	orf19.7152	7	1	0	1	5	0	5.46535	0.00018	0.182971	0.611111	9	11	Cluster 10	Clustered	5	16.1111	9	0.960484	8928	0.358025
A0A1D8PHL8	5476.C4YIT3	ECM17	15	5	0	3	7	0	5.246	0.00174659	0.190621	0.392857	8	11		Unclustered	4	9.75	8	0.962425	100472	0.361111
Q5A948	5476.C4YL48	MET2	1	0	0	1	0	0	5.25362	0.00158067	0.190345	0.238095	7	11	Cluster 42	Clustered	3	9.42857	7	0.962357	82652	0.314286
A0A1D8PD38	5476.C4YER0	MNS1	2	1	0	1	0	0	7.00457	0.00456272	0.142764	0	2	13		Unclustered	0.666667	3	2	0.946862	152892	0.5
Q5A4E3	5476.C4YNY5	OCH1	1	0	0	1	0	0	8.00076	0.00304414	0.124988	0	2	14		Unclustered	0.666667	2	2	0.938046	101932	0.5
Q5A4X3	5476.C4YQS0	ROT2	1	1	0	0	0	0	6.0099	0.00759757	0.166392	0.166667	4	12		Unclustered	2	4.5	4	0.955665	254808	0.285714
Q5AI30	5476.C4YEU8	orf19.3022	7	2	0	2	3	0	5.66717	2.23e-05	0.176455	0.52381	7	12		Unclustered	3.73333	21.5714	7	0.958698	1166	0.420168
Q5AHZ4	5476.C4YES2	COQ6	9	1	0	3	5	0	8.51866	0.00202981	0.117389	0.5	5	15	Cluster 34	Clustered	2.7	3.4	5	0.933463	68990	0.533333
A0A1D8PU83	5476.C4YN77	COQ2	2	0	0	2	0	0	8.51942	0.000507	0.117379	0.833333	4	15	Cluster 34	Clustered	2.7	4.25	4	0.933456	34492	0.607143
A0A1D8PCI9	5476.C4YFB7	ABC1	1	0	0	0	1	0	8.51942	0.000507	0.117379	0.833333	4	15	Cluster 34	Clustered	2.7	4.25	4	0.933456	34492	0.607143
Q59ZE2	5476.C4YIL9	COQ5	10	2	1	3	4	0	9.51637	0	0.105082	1	3	16	Cluster 34	Clustered	3	4.33333	3	0.924634	0	0.866667
A0A1D8PRR4	5476.C4YNF6	CAALFM_CR00570WA	6	0	0	1	5	0	7.52399	0.00759293	0.132908	0.4	5	14	Cluster 34	Seed	3	8	5	0.942266	241430	0.333333
Q5A927	5476.C4YFD9	CAALFM_C101190CA	1	0	0	0	1	0	9.5179	0	0.105065	0	1	16		Unclustered	0	5	1	0.92462	0	0
Q5AI00	5476.C4YES7	YPT1	12	3	0	1	8	0	6.93526	0.00532273	0.144191	0.333333	3	13		Unclustered	2	5.33333	3	0.947476	135042	0.5
A0A1D8PMA2	5476.C4YGV2	USO1	1	0	0	1	0	0	7.45849	0.000722	0.134075	0.6	5	14		Unclustered	2.7	7.2	5	0.942845	42136	0.423529
A0A1D8PMN4	5476.C4YGH1	orf19.3128	2	1	0	1	0	0	7.38919	0.00872842	0.135333	0.392857	8	14	Cluster 59	Clustered	3.46667	6	8	0.943459	256978	0.279762
A0A1D8PFX8	5476.C4YFN5	GDI1	16	6	0	3	7	0	6.05788	0.00667036	0.165074	0	3	12		Unclustered	0.5	4	3	0.95524	162490	0.375
Q5AI14	5476.C4YET8	TPS2	24	9	0	7	8	0	6.54684	0.000155	0.152745	0.866667	6	12	Cluster 30	Clustered	5	7.33333	6	0.950913	10198	0.488889
Q5A850	5476.C4YNH5	GSY1	20	7	1	4	8	0	6.27342	0.000563	0.159403	0.527778	9	11	Cluster 30	Clustered	5	6.55556	9	0.953333	25180	0.409722
A0A1D8PIS4	5476.C4YKX1	TPS3	27	10	0	7	10	0	6.54684	0.000155	0.152745	0.866667	6	12	Cluster 30	Clustered	5	7.33333	6	0.950913	10198	0.488889
Q59KI0	5476.C4YLT2	UGP1	28	10	1	5	10	2	6.08073	0.00413784	0.164454	0.333333	12	11	Cluster 30	Clustered	5	7.66667	12	0.955038	129016	0.255556
A0A1D8PCG4	5476.C4YFC4	orf19.3325	2	0	0	2	0	0	6.54684	7.94e-05	0.152745	0.733333	6	12	Cluster 30	Clustered	5	7.5	6	0.950913	1760	0.5
A0A1D8PCT0	5476.C4YNI1	GSC1	15	9	0	6	0	0	7.07692	0	0.141304	1	4	12	Cluster 30	Clustered	4	8.25	4	0.946222	0	0.634615
Q92410	5476.C4YM18	TPS1	16	3	0	5	8	0	5.83701	0.00692616	0.17132	0.47619	7	11	Cluster 30	Seed	5	7.28571	7	0.957195	150756	0.304348
Q5A7K7	5476.C4YPF0	orf19.5459	4	2	0	1	1	0	5.67403	0.00152323	0.176242	0	2	11		Unclustered	0.666667	3	2	0.958637	24180	0.5
Q59YE8	5476.C4YKN9	SUP35	23	8	1	3	11	0	4.50419	0.0301444	0.222016	0.111111	9	10		Unclustered	0.952381	26.6667	9	0.968989	1003798	0.212366
A0A1D8PCZ6	5476.C4YEU0	orf19.3035	4	2	0	0	2	0	6.69612	0.000339	0.14934	0.666667	3	13		Unclustered	1.66667	5.33333	3	0.949592	4920	0.484848
Q5A1D5	5476.C4YGJ8	CDC68	4	1	0	2	1	0	6.3115	0.00406852	0.158441	0.2	6	12		Unclustered	1.4	4.66667	6	0.952996	71512	0.240741
Q5ALL8	5476.C4YJJ1	POB3	1	1	0	0	0	0	6.23458	0.00389223	0.160396	0.333333	4	12		Unclustered	1.66667	7.5	4	0.953676	42410	0.302083
Q5ACM9	5476.C4YN56	HCR1	6	1	0	0	5	0	5.16984	5.5e-06	0.19343	0.777778	10	11	Cluster 26	Seed	8	21.1	10	0.963099	88	0.319697
Q5A2T2	5476.C4YK95	KRE30	27	11	1	3	11	1	5.7243	0	0.174694	0	1	12		Unclustered	0	39	1	0.958192	0	0
Q5AI24	5476.C4YEU4	EHD3	6	1	0	1	4	0	5.34196	4.52e-05	0.187197	0.333333	3	11		Unclustered	2	37	3	0.961576	3016	0.40293
A0A1D8PCZ5	5476.C4YEU5	ARP7	1	0	0	0	1	0	7.52171	0.000386	0.132949	0	2	14		Unclustered	0.666667	7.5	2	0.942286	29440	0.590909
Q5A9X7	5476.C4YPN8	ARP9	6	2	0	2	2	0	8.47525	2.4e-05	0.117991	0.3	5	15		Unclustered	1.4	3.6	5	0.933847	142	0.425
A0A1D8PN84	5476.C4YR51	MAS2	6	0	0	1	5	0	6.07312	0.00788994	0.16466	0	2	11		Unclustered	0.666667	9.5	2	0.955105	174628	0.5
O42766	5476.C4YEV4	BMH1	34	10	2	11	7	4	7.03884	0	0.142069	0	1	13		Unclustered	0	3	1	0.946559	0	0
Q5A9A9	5476.C4YL02	SEC65	2	1	0	0	1	0	5.1866	3.06e-05	0.192805	0.666667	4	11		Unclustered	3	35.25	4	0.96295	3558	0.379032
A0A1D8PCX5	5476.C4YEX8	orf19.2988	3	2	0	1	0	0	7.09673	0	0.14091	0	1	12		Unclustered	0	6	1	0.946047	0	0
Q5AGZ0	5476.C4YTN2	ISU1	1	0	0	0	1	0	6.09749	0.00414702	0.164002	0.333333	6	11	Cluster 46	Clustered	3	5	6	0.954889	110482	0.268519
A0A1D8PCW7	5476.C4YEY3	CDC73	1	1	0	0	0	0	7.01752	0.000432	0.142501	0.666667	4	13	Cluster 75	Clustered	3	6	4	0.946748	25590	0.375
A0A1D8PQH1	5476.C4YT78	orf19.7116	2	0	0	2	0	0	6.8888	0.000981	0.145163	0.4	5	13	Cluster 75	Clustered	3	5.8	5	0.947887	33172	0.294737
A0A1D8PQN1	5476.C4YTD9	RTF1	4	3	0	1	0	0	7.05712	0	0.141701	1	3	13	Cluster 75	Seed	3	7	3	0.946397	0	0.5
O94030	5476.C4YEY7	MIA40	4	0	0	0	2	2	6.30541	0.00208173	0.158594	0.4	5	12	Cluster 53	Seed	3	7	5	0.953049	51546	0.377778
A0A1D8PSD6	5476.C4YLB9	ERV1	1	0	0	0	1	0	7.30465	0	0.136899	0	1	13		Unclustered	0	5	1	0.944207	0	0
Q59R24	5476.C4YSZ7	TIM9	9	2	2	2	0	3	7.12643	5.8e-07	0.140323	0.833333	4	12	Cluster 53	Clustered	2.7	7.5	4	0.945784	4	0.625
Q5AI79	5476.C4YEY9	YKT6	5	1	0	2	2	0	8.22163	7.25e-05	0.12163	0.392857	8	14		Unclustered	1.82143	6	8	0.936092	1128	0.4
A0A1D8PGJ1	5476.C4YJH4	TLG2	1	0	0	1	0	0	7.52551	0.00138077	0.132881	0.4	5	13	Cluster 86	Clustered	1.2	5.4	5	0.942252	49080	0.415385
Q5AGY7	5476.C4YTN0	orf19.6551	1	1	0	0	0	0	7.70602	0.00187468	0.129769	0.4	6	14		Unclustered	2.7	6.5	6	0.940655	87180	0.372549
Q5A9E7	5476.C4YNM4	CAALFM_CR01350CA	8	5	0	2	1	0	7.52628	0.000558	0.132868	0.5	4	13		Unclustered	1.4	6.25	4	0.942245	31934	0.480769
Q5ABD1	5476.C4YFI9	orf19.6039	1	0	0	1	0	0	7.70373	0.000619	0.129807	0.5	8	14	Cluster 59	Seed	3.46667	6.625	8	0.940675	35786	0.348684
A0A1D8PJW1	5476.C4YQA0	VTI1	2	0	0	0	2	0	7.71135	0.00164485	0.129679	0.333333	7	14		Unclustered	2.4	5.85714	7	0.940608	64298	0.366071
A0A1D8PFN6	5476.C4YFY2	SEC18	11	1	0	3	7	0	7.52018	0.00152905	0.132975	0.5	5	13	Cluster 59	Clustered	3	6.6	5	0.942299	41958	0.471429
A0A1D8PHU1	5476.C4YK22	TPK2	4	0	0	3	1	0	5.20107	0.00115173	0.192268	0.4	5	10	Cluster 62	Clustered	3	8	5	0.962822	29962	0.325
A0A1D8PCV7	5476.C4YEZ3	LYS2	8	2	0	3	3	0	5.04341	0.00543974	0.198278	0.311111	10	11	Cluster 31	Clustered	4	10.3	10	0.964218	127204	0.183929
P43073	5476.C4YFW5	TRP1	5	0	1	1	3	0	5.07997	0.00125123	0.196852	0.5	8	11	Cluster 31	Clustered	4	12.5	8	0.963894	51292	0.25
P43065	5476.C4YGU8	LYS1	9	0	0	0	9	0	5.95506	1.49e-05	0.167924	0.833333	4	12	Cluster 41	Clustered	2.7	5.75	4	0.95615	336	0.479167
A0A1D8PQK5	5476.C4YTB1	LEU2	2	1	0	0	1	0	5.3412	0.00107138	0.187224	0.311111	10	11	Cluster 31	Clustered	4	9.4	10	0.961582	23708	0.195833
A0A1D8PKJ4	5476.C4YP33	LYS9	26	11	0	6	9	0	5.95506	1.49e-05	0.167924	0.833333	4	12	Cluster 41	Clustered	2.7	5.75	4	0.95615	336	0.479167
Q5A644	5476.C4YH28	LYS4	5	4	0	1	0	0	5.82178	0.000862	0.171769	0.5	5	12	Cluster 41	Clustered	2.7	5.4	5	0.957329	10020	0.346667
A0A1D8PCV8	5476.C4YEZ9	orf19.2964	2	1	0	1	0	0	8.50419	2.42e-06	0.117589	0.333333	3	15		Unclustered	2	4	3	0.933591	8	0.52381
A0A1D8PHT4	5476.C4YK13	orf19.2265	6	2	0	2	2	0	7.50952	0.00114452	0.133164	0.5	4	14		Unclustered	1.4	6	4	0.942394	59340	0.428571
A0A1D8PCT4	5476.C4YF03	FRS2	22	7	0	8	7	0	6.85834	1.84e-06	0.145808	0.5	5	13		Unclustered	3	13	5	0.948156	34	0.565217
Q59UF7	5476.C4YLD5	DPS1-1	32	9	0	10	11	2	6.48134	0.000235	0.154289	0.622222	10	13	Cluster 61	Clustered	5.57143	13.9	10	0.951493	11168	0.534615
A0A1D8PS16	5476.C4YL12	FRS1	17	6	0	4	7	0	6.86443	2.6e-06	0.145678	0.607143	8	13	Cluster 61	Clustered	4.52381	12.75	8	0.948102	26	0.554348
Q5AIA0	5476.C4YF09	TOM20	3	0	0	2	1	0	6.15232	1.2e-05	0.16254	0.9	5	11	Cluster 21	Clustered	3.73333	9.4	5	0.954404	668	0.552941
Q59LZ9	5476.C4YTW1	TOM22	3	2	0	0	0	1	6.14928	1.41e-05	0.162621	0.714286	7	11	Cluster 21	Clustered	3.14286	9	7	0.954431	690	0.473684
Q5AIA2	5476.C4YF11	HOM6	36	12	2	9	12	1	5.61234	0.000786	0.178179	0.466667	6	12	Cluster 31	Clustered	4	7.33333	6	0.959183	20148	0.275641
Q5ALM0	5476.C4YJJ0	HOM2	10	4	0	1	5	0	5.77152	0	0.173265	1	4	12	Cluster 31	Clustered	4	7.25	4	0.957774	0	0.453125
A0A1D8PMB8	5476.C4YGT6	HOM3	3	3	0	0	0	0	5.60396	0.000443	0.178445	0.466667	6	12	Cluster 31	Clustered	4	6.83333	6	0.959257	11168	0.25641
A0A1D8PNG9	5476.C4YRB0	THR4	18	5	0	5	8	0	4.91394	0.0135425	0.203503	0.272727	12	11	Cluster 31	Clustered	4	10.0833	12	0.965363	432334	0.160053
P31353	5476.C4YF22	PMM1	27	6	3	7	5	6	6.46382	0.00139312	0.154707	0.5	5	12		Unclustered	3	12	5	0.951648	149934	0.48
P34948	5476.C4YKN1	PMI1	17	8	0	4	5	0	5.53998	0.00585213	0.180506	0.474359	13	11	Cluster 6	Clustered	7	11.7692	13	0.959823	201292	0.261538
A0A1D8PP79	5476.C4YS42	orf19.4029	2	1	0	1	0	0	5.32369	0	0.18784	0	1	11		Unclustered	0	82	1	0.961737	0	0
Q5ABA8	5476.C4YFK9	orf19.6062	2	1	0	1	0	0	7.754	0	0.128966	0	1	12		Unclustered	0	5	1	0.94023	0	0
A0A1D8PCP7	5476.C4YF40	orf19.3689	4	0	0	1	3	0	6.0853	0	0.16433	1	7	12	Cluster 6	Clustered	7	14.4286	7	0.954997	0	0.497537
Q5A340	5476.C4YMQ6	CAALFM_CR08550WA	1	0	0	0	1	0	6.0853	0	0.16433	1	7	12	Cluster 6	Clustered	7	14.4286	7	0.954997	0	0.497537
Q59VX7	5476.C4YF48	orf19.3681	11	5	0	1	5	0	6.06626	0.00115672	0.164846	0.4	5	12		Unclustered	1.2	9	5	0.955166	103268	0.333333
A0A1D8PQ58	5476.C4YSF9	orf19.5710	1	0	0	1	0	0	6.82254	1.49e-06	0.146573	0.666667	3	13		Unclustered	1.66667	10	3	0.948473	8	0.454545
A0A1D8PCM2	5476.C4YF54	GAL7	9	6	0	3	0	0	6.34425	0.000276	0.157623	0.666667	3	12		Unclustered	1.66667	6.66667	3	0.952706	3574	0.416667
A0A1D8PCN0	5476.C4YF57	GAL10	14	8	0	5	1	0	6.1805	0.000605	0.161799	0.3	5	12		Unclustered	1.06667	11.4	5	0.954155	11706	0.35625
Q59VY8	5476.C4YF58	GAL1	25	10	1	4	8	2	5.62376	0.00197308	0.177817	0.333333	3	11		Unclustered	2	7.33333	3	0.959082	48638	0.388889
Q59TA8	5476.C4YF68	orf19.4523	2	1	0	1	0	0	6.05255	0	0.16522	1	4	12		Unclustered	4	12.25	4	0.955287	0	0.680556
A0A1D8PM44	5476.C4YH02	orf19.3810	4	1	0	0	3	0	5.50876	0.000211	0.181529	0.777778	10	11	Cluster 8	Clustered	6.80556	13.7	10	0.960099	15122	0.334146
A0A1D8PRL4	5476.C4YNB3	MIS12	14	4	0	1	9	0	5.47906	0.000264	0.182513	0.712121	12	11	Cluster 36	Clustered	5.83333	13.5833	12	0.960362	18530	0.289007
Q59SM8	5476.C4YMB9	MIS11	59	19	2	6	29	3	5.47906	0.000264	0.182513	0.712121	12	11	Cluster 36	Clustered	5.83333	13.5833	12	0.960362	18530	0.289007
A0A1D8PKG0	5476.C4YP04	orf19.7404	1	0	0	1	0	0	4.88728	0.0019506	0.204613	0.377778	10	11		Unclustered	3	13.8	10	0.965599	141266	0.2
Q59P56	5476.C4YIT5	ILV1	6	4	0	0	2	0	4.86748	0.00737363	0.205445	0.269231	13	11	Cluster 52	Seed	3	12.6923	13	0.965775	444954	0.173867
A0A1D8PCD0	5476.C4YFG3	RPB11	3	1	0	2	0	0	6.18507	0	0.16168	1	7	12	Cluster 25	Clustered	7	13.2857	7	0.954114	0	0.510989
A0A1D8PFX2	5476.C4YFN9	RPC10	1	1	0	0	0	0	5.85834	0.000349	0.170697	0.666667	10	12	Cluster 25	Clustered	7	14.6	10	0.957006	56854	0.317391
Q59T88	5476.C4YF87	UGA2	3	0	0	0	3	0	7.17441	0	0.139384	0	1	13		Unclustered	0	5	1	0.945359	0	0
Q59T80	5476.C4YF93	CTN1	1	0	0	0	1	0	9.52551	5.8e-07	0.104981	0.666667	3	16	Cluster 56	Clustered	1.66667	2.66667	3	0.924553	2	0.666667
Q5AMQ5	5476.C4YHP3	CAT2	34	9	0	4	20	1	8.5278	0.0045633	0.117264	0.333333	4	15	Cluster 56	Clustered	1.66667	3.5	4	0.933382	339842	0.361111
Q59MQ8	5476.C4YQF8	CTN3	3	0	0	0	3	0	9.52628	0	0.104973	1	2	16	Cluster 56	Clustered	2	3.5	2	0.924546	0	0.875
Q5A967	5476.C4YL26	CRC1	10	3	0	0	7	0	9.52628	0	0.104973	1	2	16	Cluster 56	Seed	2	3.5	2	0.924546	0	0.875
A0A1D8PCJ9	5476.C4YF95	ARP8	2	0	0	0	2	0	9.05103	0	0.110485	0	1	15		Unclustered	0	2	1	0.928752	0	0
Q5A6Q0	5476.C4YLN6	CAALFM_CR04180CA	4	0	1	1	2	0	8.05179	0.00152323	0.124196	0	2	14		Unclustered	0.666667	2	2	0.937595	33056	0.5
Q5A1E8	5476.C4YGJ0	SDH12	53	16	7	7	13	10	5.69383	0.000175	0.175629	0.6	6	11		Unclustered	4	20.1667	6	0.958462	12262	0.373457
A0A1D8PTH3	5476.C4YMF9	KGD2	23	5	0	4	14	0	5.54989	0.000142	0.180184	0.466667	6	11		Unclustered	2.2	13.3333	6	0.959736	7524	0.333333
Q5A5V6	5476.C4YH62	PDB1	22	6	3	6	4	3	4.96877	0.00971385	0.201257	0.230769	14	11		Unclustered	1.19231	11.7143	14	0.964878	462018	0.134647
Q59QT4	5476.C4YRL6	Q59QT4	1	0	1	0	0	0	5.61919	1.44e-05	0.177962	0.75	9	12		Unclustered	5.5	25.3333	9	0.959122	698	0.429379
A0A1D8PPR6	5476.C4YSV0	orf19.688	5	2	0	1	2	0	4.9345	0.000366	0.202655	0.581818	11	11		Unclustered	5.78571	32.7273	11	0.965181	12992	0.232108
Q5A6S0	5476.C4YLL9	MRPL40	11	2	1	2	6	0	5.62072	2.05e-05	0.177913	0.714286	7	12		Unclustered	5	24.7143	7	0.959109	1024	0.433584
A0A1D8PJB1	5476.C4YPW1	orf19.1662	2	1	0	0	1	0	5.51942	0.00958199	0.181178	0.43956	14	12		Unclustered	4.69091	18	14	0.960005	634204	0.295082
Q5A7P6	5476.C4YPH9	orf19.5420	4	0	0	1	3	0	4.74791	0.000696	0.210619	0.52381	21	11	Cluster 22	Clustered	8.01099	39.9524	21	0.966833	60980	0.257757
A0A1D8PRP9	5476.C4YNE9	MRPL6	2	1	0	0	1	0	4.9048	4.89e-05	0.203882	0.72381	15	11	Cluster 22	Clustered	8.19231	45.0667	15	0.965444	7410	0.304505
A0A1D8PCI5	5476.C4YFA9	orf19.3341	29	11	0	6	12	0	5.87966	0.000574	0.170078	0.727273	11	12	Cluster 61	Clustered	4.63636	14.9091	11	0.956817	195696	0.532468
A0A1D8PSG5	5476.C4YLF7	CAALFM_CR03400WA	1	0	0	0	1	0	6.48591	0.000832	0.15418	0.511111	10	13		Unclustered	4.46429	12.5	10	0.951452	248592	0.516667
Q5AG80	5476.C4YRG1	MSW1	1	0	0	0	1	0	6.1249	0.000298	0.163268	0.75	9	12	Cluster 61	Clustered	5.57143	14.6667	9	0.954647	115514	0.564103
Q5A8Z4	5476.C4YFB0	SOD2	17	6	1	2	6	2	6.77989	0	0.147495	0	1	12		Unclustered	0	8	1	0.948851	0	0
Q5A397	5476.P87222	SSB1	116	28	8	29	30	21	5.26809	0.00304414	0.189822	0.333333	3	11		Unclustered	2	59.3333	3	0.962229	146320	0.62766
Q5A943	5476.C4YFF8	HMT1	3	1	0	1	1	0	5.02209	5.62e-06	0.19912	0	2	11		Unclustered	0.666667	72.5	2	0.964406	744	0.52963
A0A1D8PQ59	5476.C4YSH0	GLC3	8	3	0	2	3	0	6.4326	0.000273	0.155458	0.6	5	12	Cluster 50	Clustered	2.7	9.4	5	0.951924	11922	0.376
Q5A931	5476.C4YFE3	PPM2	1	0	0	0	1	0	8.81417	0	0.113454	0	1	15		Unclustered	0	2	1	0.930848	0	0
Q59TN1	5476.C4YH95	TRM5	2	0	0	1	1	0	7.81493	0.00152323	0.12796	0	2	14		Unclustered	0.666667	1.5	2	0.939691	134874	0.5
A0A1D8PCD8	5476.C4YFF6	orf19.3293	4	1	0	1	2	0	8.5377	0	0.117128	0	1	14		Unclustered	0	2	1	0.933295	0	0
Q59V93	5476.C4YM47	CAALFM_CR06070WA	5	1	0	2	2	0	7.53846	0.00152323	0.132653	0	2	13		Unclustered	0.666667	4.5	2	0.942138	123010	0.5
Q5AHH7	5476.C4YI89	ACP12	5	2	1	1	0	1	6.54075	0.00304414	0.152888	0.75	8	12		Unclustered	7	19.875	8	0.950967	246016	0.598485
A0A1D8PCD7	5476.C4YFG0	orf19.6008.4	1	1	0	0	0	0	5.32369	2.37e-05	0.18784	0.733333	6	11		Unclustered	5	41	6	0.961737	1342	0.328
Q5AHD3	5476.C4YJV2	orf19.863	15	4	0	5	6	0	5.57578	1.19e-05	0.179347	0.535714	8	12		Unclustered	3.42857	21.125	8	0.959506	1012	0.377232
A0A1D8PCB0	5476.C4YFG9	LRO1	1	1	0	0	0	0	7.00457	0.00152323	0.142764	0	2	13		Unclustered	0.666667	4.5	2	0.946862	38356	0.5
Q59SS8	5476.C4YQD6	orf19.6941	3	0	0	2	1	0	8.00381	0	0.124941	0	1	14		Unclustered	0	2	1	0.938019	0	0
Q5ABD9	5476.C4YFI1	VPS27	2	0	0	1	1	0	6.77761	0.0136351	0.147545	0.2	5	13		Unclustered	1.66667	6.4	5	0.948871	778148	0.26087
Q5A895	5476.C4YNL2	HSE1	4	0	0	0	4	0	7.77685	0	0.128587	0	1	14		Unclustered	0	5	1	0.940028	0	0
Q5AJC1	5476.C4YPV2	BRO1	1	0	0	0	1	0	7.77075	0.00101084	0.128688	0.666667	3	14		Unclustered	1.66667	5.66667	3	0.940082	111168	0.566667
Q5A501	5476.C4YQU1	VPS2	1	0	0	0	1	0	7.76999	0.00176897	0.1287	0.666667	4	14	Cluster 74	Clustered	3	5	4	0.940089	166752	0.5
A0A1D8PCA8	5476.C4YFI3	CMP1	4	1	0	1	2	0	5.79132	0.00516318	0.172672	0	3	11		Unclustered	0.5	4	3	0.957599	63486	0.333333
A0A1D8PP58	5476.C4YS24	CNB1	1	0	0	1	0	0	6.55141	0.00405216	0.152639	0	2	12		Unclustered	0.666667	3.5	2	0.950872	45396	0.5
A0A1D8PMF8	5476.C4YGP1	CMD1	13	6	0	5	2	0	4.87966	0.010494	0.204932	0.142857	8	10		Unclustered	1.2	7.75	8	0.965667	168598	0.163889
Q5AAG6	5476.C4YNB7	MKC1	4	0	0	2	2	0	6.0198	0.000322	0.166118	0	2	12		Unclustered	0.666667	5	2	0.955577	2138	0.5
A0A1D8PFS0	5476.C4YFV7	orf19.5006.1	4	1	0	2	1	0	7.52475	0.00158158	0.132895	0.4	5	13	Cluster 86	Clustered	1.2	6.2	5	0.942259	55074	0.442857
Q5A7Q7	5476.C4YPI8	IST1	1	0	0	0	1	0	8.76466	0	0.114095	1	3	15	Cluster 74	Seed	3	5.33333	3	0.931286	0	0.666667
Q59KM8	5476.C4YIX2	DBF2	2	1	0	1	0	0	9.46839	0	0.105615	0	1	15		Unclustered	0	2	1	0.925058	0	0
Q5AFB7	5476.C4YHF1	Q5AFB7	1	0	1	0	0	0	6.40137	0.00416443	0.156217	0.166667	4	12	Cluster 64	Clustered	2	7.5	4	0.9522	82534	0.28
Q5AL45	5476.C4YG26	MEF1	15	2	0	2	11	0	5.38614	0.00168005	0.185662	0.333333	3	11		Unclustered	2	15.3333	3	0.961185	49008	0.416667
Q5ABB8	5476.C4YFJ9	CNS1	2	0	0	2	0	0	6.89794	0	0.144971	0	1	12		Unclustered	0	3	1	0.947806	0	0
A0A1D8PJ59	5476.C4YPN1	CAALFM_C300950CA	1	0	0	0	1	0	5.89871	0.00152323	0.169529	0.333333	3	11		Unclustered	2	11.6667	3	0.956649	49112	0.515152
Q5ABB3	5476.C4YFK4	CAALFM_C100510WA	1	0	0	0	1	0	6.36024	0.00018	0.157227	0.333333	4	12		Unclustered	1.66667	7.75	4	0.952564	4426	0.46875
Q5AJY2	5476.C4YS49	ILV3	11	5	0	1	4	1	5.53922	0.000804	0.180531	0.5	8	11	Cluster 52	Clustered	2.71429	10	8	0.95983	70916	0.285714
Q5ABB2	5476.C4YFK5	GLO1	15	6	2	5	2	0	5.21554	0.00476959	0.191735	0.333333	4	11	Cluster 55	Clustered	1.66667	9.5	4	0.962694	91918	0.280303
Q5AF03	5476.C4YQ30	GLX3	27	10	0	6	11	0	6.10739	0.00154685	0.163736	0.333333	4	11	Cluster 55	Clustered	1.66667	2.75	4	0.954802	27482	0.416667
P83775	5476.C4YRG9	GRP2	50	16	1	14	19	0	6.21325	0	0.160946	1	2	12	Cluster 55	Clustered	2	4	2	0.953865	0	0.8
A0A1D8PID4	5476.C4YKJ7	GLO2	4	2	0	1	1	0	5.78751	0.000724	0.172786	0.166667	4	11	Cluster 55	Seed	2	4	4	0.957633	9790	0.388889
Q5ABB1	5476.C4YFK6	TTR1	16	4	1	3	5	3	6.91394	0	0.144635	1	2	13		Unclustered	2	6.5	2	0.947664	0	0.928571
A0A1D8PGE3	5476.C4YJE0	RAD23	10	4	0	3	3	0	9.623	0.00152449	0.103918	0.466667	6	15	Cluster 73	Clustered	2.4	17.3333	6	0.92369	159092	0.476852
A0A1D8PR62	5476.C4YTX5	CAALFM_C702920WA	1	0	0	0	1	0	6.48972	1.16e-07	0.15409	0	2	12		Unclustered	0.666667	10	2	0.951418	2	1
P31225	5476.C4YMW1	CBP1	5	0	0	1	4	0	6.44326	0.000761	0.155201	0.333333	4	12		Unclustered	1.66667	6.5	4	0.95183	12324	0.480769
Q59KV5	5476.C4YJX7	AMO2	1	0	0	1	0	0	6.47753	1.16e-07	0.15438	0.666667	3	12		Unclustered	1.66667	8	3	0.951526	2	0.666667
A0A1D8PTI2	5476.C4YMG8	YPT31	2	1	0	0	1	0	6.14699	0.000114	0.162681	0	2	12		Unclustered	0.666667	4.5	2	0.954451	1370	0.583333
P0CY31	5476.C4YL11	SEC4	4	0	0	0	4	0	5.13328	0.0148213	0.194807	0.190476	7	11	Cluster 33	Clustered	3	7.57143	7	0.963422	384010	0.202381
A0A1D8PFX6	5476.C4YFN7	DDI1	3	0	0	0	3	0	9.62529	0	0.103893	1	3	15	Cluster 73	Seed	3	15.6667	3	0.92367	0	0.423423
A0A1D8PFV4	5476.C4YFQ0	NPL3	6	3	0	1	2	0	8.20487	0	0.121879	0	1	14		Unclustered	0	2	1	0.93624	0	0
A0A1D8PNS3	5476.C4YRP5	MTR10	1	0	0	0	1	0	7.20564	0.00152323	0.13878	0	2	13		Unclustered	0.666667	2.5	2	0.945083	48570	0.5
A0A1D8PFW3	5476.C4YFQ4	orf19.7234	11	3	0	3	5	0	7.52475	0	0.132895	0	1	14		Unclustered	0	10	1	0.942259	0	0
A0A1D8PFW4	5476.C4YFQ5	IRR1	1	0	0	1	0	0	7.23915	5.22e-06	0.138138	0.666667	4	13	Cluster 43	Clustered	3	4.25	4	0.944786	18	0.472222
Q5AGX1	5476.C4YTL4	SMC6	3	0	0	0	3	0	7.23991	0.00304414	0.138123	0.333333	4	13		Unclustered	1.2	3.5	4	0.94478	70548	0.4375
A0A1D8PJK7	5476.C4YQ39	SMC3	2	0	0	0	2	0	6.24448	0.0106191	0.160141	0.333333	6	12	Cluster 43	Clustered	3	6	6	0.953589	246824	0.25
A0A1D8PHZ6	5476.C4YK66	PDS5	1	0	0	1	0	0	7.24143	0	0.138094	1	3	13	Cluster 43	Clustered	3	4.66667	3	0.944766	0	0.666667
A0A1D8PSI8	5476.C4YLI6	SMC1	3	0	0	0	3	0	7.24067	0.00152323	0.138109	0.5	4	13	Cluster 43	Seed	3	3.5	4	0.944773	35276	0.541667
Q5AEM8	5476.C4YQ20	PAM17	9	1	1	3	3	1	7.32673	0	0.136486	0	1	12		Unclustered	0	6	1	0.944011	0	0
Q5A9E1	5476.C4YNM8	MGE1	38	7	3	10	12	6	5.66032	0.00973844	0.176668	0.222222	10	11		Unclustered	2.7	8.1	10	0.958758	274530	0.188372
A0A1D8PFU8	5476.C4YFR9	orf19.7215.3	7	2	0	1	4	0	5.84311	9.51e-07	0.171142	0.666667	3	11		Unclustered	1.66667	13	3	0.957141	10	0.448276
A0A1D8PFV8	5476.C4YFS1	orf19.7214	21	7	0	8	6	0	6.83625	0	0.146279	0	1	12		Unclustered	0	7	1	0.948352	0	0
Q9Y872	5476.C4YFT9	MET3	4	2	0	2	0	0	5.20411	0.00384849	0.192156	0.25	8	11	Cluster 42	Clustered	2.7	7.375	8	0.962795	87874	0.203571
Q59XQ1	5476.P0CY21	HAL22	5	2	0	1	2	0	5.53998	0	0.180506	1	3	11	Cluster 42	Seed	3	6.33333	3	0.959823	0	0.633333
A0A1D8PQ57	5476.C4YSG3	APA2	5	2	0	3	0	0	6.20335	0	0.161203	0	1	12		Unclustered	0	8	1	0.953953	0	0
Q5A0Z0	5476.C4YGE9	MET16	3	1	0	2	0	0	5.36101	0.000584	0.186532	0.6	5	11	Cluster 42	Clustered	2.7	6.8	5	0.961407	26380	0.357895
Q5AKV6	5476.C4YFU3	PDX1	29	8	4	6	9	2	5.82331	0	0.171724	1	3	12	Cluster 72	Clustered	3	13	3	0.957316	0	0.5
Q5A0Z9	5476.C4YGE1	PDA1	46	13	3	10	13	7	5.05103	0.0104034	0.197979	0.309091	11	11	Cluster 72	Clustered	3.46667	12.4545	11	0.96415	606626	0.176623
Q5AKW2	5476.C4YFU8	MYO2	4	1	0	1	2	0	5.20335	0.00251072	0.192184	0.2	6	11		Unclustered	1.4	8.66667	6	0.962802	71026	0.238095
A0A1D8PSE1	5476.C4YLC7	MLC1	8	4	0	3	1	0	6.20107	7.74e-07	0.161263	0	2	12		Unclustered	0.666667	4.5	2	0.953973	4	0.7
Q5AKW4	5476.C4YFV0	AGM1	11	2	0	3	6	0	6.20411	2.81e-05	0.161183	0.666667	4	12		Unclustered	3	9.5	4	0.953946	284	0.413043
A0A1D8PNG6	5476.C4YRD6	UAP1	2	0	0	0	2	0	6.21554	0.00759757	0.160887	0.3	5	12		Unclustered	3	5.8	5	0.953845	136378	0.317647
Q5AHF9	5476.C4YJX4	GNA1	1	1	0	0	0	0	6.14318	0.00024	0.162782	0.6	6	12		Unclustered	4	11.3333	6	0.954485	3750	0.377778
Q59LF3	5476.C4YSB2	RVS167	8	1	0	3	4	0	5.11805	0.0130795	0.195387	0.466667	6	11		Unclustered	1.85714	11	6	0.963557	684910	0.25
A0A1D8PSI3	5476.C4YLG9	CAALFM_CR03520CA	7	2	0	2	3	0	5.25057	0	0.190455	1	2	11		Unclustered	2	17	2	0.962384	0	0.62963
Q5A6P9	5476.C4YLN7	SRV2	11	4	0	0	7	0	4.99086	0.000431	0.200366	0.666667	4	10	Cluster 49	Clustered	3	14	4	0.964683	28784	0.368421
Q5AJ82	5476.C4YPS0	END3	6	2	0	1	3	0	5.20792	0.00183773	0.192015	0.333333	3	11		Unclustered	2	11.6667	3	0.962762	55902	0.365591
Q5AFA8	5476.C4YHF8	ABP1	30	14	1	10	4	1	5.20487	0.00172369	0.192128	0.5	5	11		Unclustered	3	10.4	5	0.962789	148242	0.325
P43063	5476.C4YM45	CDC28	1	0	0	0	1	0	5.00381	0.0230452	0.199848	0	5	11		Unclustered	0.333333	11.2	5	0.964568	935932	0.204
A0A1D8PQZ0	5476.C4YTP1	CRN1	3	2	0	1	0	0	5.24676	0.00088	0.190594	0.833333	4	11		Unclustered	2.7	12.75	4	0.962418	118674	0.425
Q5AMP9	5476.C4YHQ0	orf19.4597	7	3	0	2	2	0	5.24981	0.00171116	0.190483	0	2	11		Unclustered	0.666667	14	2	0.962391	61372	0.5
A0A1D8PRF5	5476.C4YT13	SLA2	23	8	0	6	9	0	5.11881	0.0173437	0.195358	0.238095	7	11		Unclustered	1.04762	8.85714	7	0.96355	837564	0.198052
O42825	5476.C4YLA5	RHO1	1	0	0	0	1	0	5.05484	0.0093013	0.19783	0.0952381	7	11		Unclustered	1.2	7.28571	7	0.964116	275408	0.190476
A0A1D8PPY8	5476.C4YSK0	SAC6	23	9	0	3	11	0	5.20259	0.00113301	0.192212	0.5	8	11	Cluster 49	Seed	3.46667	8.625	8	0.962809	131878	0.269531
A0A1D8PN92	5476.C4YR52	MYO1	1	0	0	0	1	0	5.24905	0.000683	0.190511	0.333333	3	11		Unclustered	2	11.6667	3	0.962398	31082	0.419753
Q59YF0	5476.C4YKP1	SSO2	6	1	1	1	3	0	6.66717	0.0102364	0.149989	0.2	5	12	Cluster 86	Clustered	1.2	5.6	5	0.949848	327642	0.3
A0A1D8PJF9	5476.C4YQ03	ILV2	18	5	0	5	8	0	5.31607	0.00195235	0.188109	0.305556	9	11		Unclustered	2.14286	10.7778	9	0.961805	116950	0.239506
A0A1D8PLB7	5476.C4YHU4	ILV6	7	3	0	0	4	0	5.54912	0.000442	0.180209	0.6	6	11		Unclustered	2.14286	10.8333	6	0.959742	47226	0.318627
A0A1D8PRP8	5476.C4YND7	LEU1	11	4	0	4	3	0	5.00685	0.0101767	0.199726	0.266667	6	11		Unclustered	3	15.8333	6	0.964541	638610	0.316327
Q59LU0	5476.C4YL77	DBP2	3	2	0	0	1	0	5.79284	1.52e-06	0.172627	0.333333	3	12		Unclustered	2	39.3333	3	0.957585	50	0.573529
A0A1D8PMR2	5476.C4YGE3	TRP4	3	1	0	0	2	0	5.15689	2.02e-05	0.193915	0.733333	6	11	Cluster 31	Clustered	3.73333	12.3333	6	0.963213	820	0.342593
Q5AKX8	5476.C4YFX8	CYB2	4	0	0	1	3	0	4.79208	0.00346173	0.208678	0.380952	7	10		Unclustered	2.4	13.5714	7	0.966442	144698	0.206593
A0A1D8PGR9	5476.C4YJP7	DLD1	3	0	0	1	2	0	5.23382	0.00101481	0.191065	0.5	4	11		Unclustered	3	12.5	4	0.962533	11062	0.35
A0A1D8PJK5	5476.C4YQ69	AIP2	3	0	0	1	2	0	5.59406	0.000336	0.178761	0.5	4	11		Unclustered	3	9	4	0.959345	6226	0.460526
A0A1D8PQE5	5476.C4YS84	GLE2	3	1	0	0	2	0	7.16984	0.000209	0.139473	0	3	13		Unclustered	0.5	5.66667	3	0.9454	3958	0.388889
A0A1D8PKV6	5476.C4YPD1	NUP159	5	2	0	2	1	0	6.6984	0.00166346	0.149289	0.238095	7	13		Unclustered	0.857143	6.85714	7	0.949572	168570	0.244898
Q5AKZ2	5476.C4YFY6	GUP1	1	0	0	0	1	0	6.97106	0	0.14345	0	1	13		Unclustered	0	15	1	0.947159	0	0
Q96UX5	5476.C4YJT6	HSP78	47	15	0	10	22	0	5.65042	9.53e-05	0.176978	0.714286	8	11	Cluster 13	Clustered	5.57143	10.5	8	0.958846	2282	0.42
A0A1D8PQ94	5476.C4YSD5	SBA1	9	4	0	3	2	0	5.66413	6.19e-07	0.17655	0.857143	7	11	Cluster 13	Clustered	4.46429	10.8571	7	0.958725	6	0.452381
Q5AL13	5476.C4YG00	CWC26	1	0	0	1	0	0	6.81417	0.000756	0.146753	0.333333	3	13		Unclustered	2	6.33333	3	0.948547	18730	0.375
A0A1D8PGR8	5476.C4YJM7	orf19.5828	4	1	0	0	3	0	7.39223	0.00095	0.135277	0.333333	4	13		Unclustered	1.66667	3.75	4	0.943432	83008	0.388889
Q5ACW2	5476.C4YIZ6	CWC24	3	0	0	3	0	0	6.81874	0	0.146655	1	2	13		Unclustered	2	8	2	0.948507	0	0.571429
Q5ALW6	5476.C4YJB2	orf19.1460	4	0	0	1	3	0	6.88119	0.000828	0.145324	0.333333	4	13		Unclustered	1.66667	4.25	4	0.947954	41226	0.5
A0A1D8PFM1	5476.C4YG17	MSH6	1	0	0	1	0	0	6.50343	2.9e-07	0.153765	0.833333	4	12		Unclustered	2.7	11	4	0.951297	2	0.478261
Q5A102	5476.C4YGE0	MSH2	1	0	0	0	1	0	6.46611	1.28e-05	0.154653	0.833333	4	12		Unclustered	2.7	13.75	4	0.951627	194	0.55
Q5A6K8	5476.C4YLS2	RAD27	3	0	0	0	3	0	6.46154	1.79e-05	0.154762	0.666667	9	12		Unclustered	6	13.2222	9	0.951668	228	0.508547
A0A1D8PJ08	5476.C4YPL9	CAALFM_C300830CA	1	0	0	0	1	0	6.05103	0.000479	0.165261	0.678571	8	12		Unclustered	4.7619	14.75	8	0.955301	20612	0.409722
A0A1D8PFK5	5476.C4YG23	CHS3	1	0	0	1	0	0	7.21021	0.00456504	0.138692	0.166667	4	13	Cluster 83	Clustered	2	2.5	4	0.945042	81838	0.333333
A0A1D8PK97	5476.C4YNU7	CHS4	1	0	0	0	1	0	8.20944	0	0.121811	0	1	14		Unclustered	0	4	1	0.9362	0	0
A0A1D8PR92	5476.C4YTZ2	CHS6	2	0	0	1	1	0	8.20868	0	0.121822	1	2	14	Cluster 83	Clustered	2	3	2	0.936206	0	0.75
O74161	5476.C4YI99	CHS5	2	1	0	1	0	0	8.20868	0	0.121822	1	2	14	Cluster 83	Seed	2	3	2	0.936206	0	0.75
Q5AGX4	5476.C4YTL6	orf19.6565	4	0	0	1	3	0	6.21554	0.00154713	0.160887	0	3	11		Unclustered	0.5	6.33333	3	0.953845	43624	0.355556
Q5A3P4	5476.C4YG82	WRS1	8	4	0	1	3	0	5.87814	0.00104899	0.170122	0.679487	13	12	Cluster 61	Clustered	5.38462	14.6154	13	0.956831	243598	0.521978
Q5AL49	5476.C4YG31	SEC2	1	0	0	1	0	0	6.13252	0	0.163065	0	1	12		Unclustered	0	7	1	0.954579	0	0
A0A1D8PLP0	5476.C4YHH2	RPC53	1	1	0	0	0	0	6.27951	0	0.159248	1	6	12		Unclustered	6	13.5	6	0.953279	0	0.482143
Q5AFE4	5476.C4YG51	RVS161	8	4	0	4	0	0	5.98477	0.000136	0.167091	0.666667	3	12		Unclustered	1.66667	9.33333	3	0.955887	1400	0.444444
A0A1D8PFF9	5476.C4YG59	orf19.6358	3	1	0	1	1	0	6.26961	0	0.1595	0	1	12		Unclustered	0	3	1	0.953366	0	0
Q5A513	5476.C4YQV3	orf19.933	3	1	1	1	0	0	5.27037	0.00294335	0.18974	0	3	11		Unclustered	0.5	29.3333	3	0.962209	118802	0.337302
A0A1D8PL02	5476.C4YI42	orf19.5660.1	7	3	0	1	3	0	6.73572	0	0.148462	0	1	12		Unclustered	0	10	1	0.949241	0	0
A0A1D8PNV1	5476.C4YRR6	RFC3	3	0	0	2	1	0	6.49276	4.94e-06	0.154018	0.666667	9	12	Cluster 66	Clustered	4.02778	12	9	0.951391	46	0.48
Q59SS7	5476.C4YQD5	ORC3	1	0	0	1	0	0	6.07083	0	0.164722	1	6	12		Unclustered	6	16	6	0.955125	0	0.64
A0A1D8PQP2	5476.C4YTE9	RFC2	1	1	0	0	0	0	6.06398	0.000742	0.164908	0.602564	13	12	Cluster 8	Clustered	7	12.8462	13	0.955186	92366	0.475783
A0A1D8PFE8	5476.C4YG75	IRA2	2	1	0	0	1	0	6.4265	0	0.155606	0	1	11		Unclustered	0	8	1	0.951978	0	0
A0A1D8PFF0	5476.C4YG79	orf19.5225	1	0	0	1	0	0	5.66489	0	0.176526	0	1	12		Unclustered	0	7	1	0.958718	0	0
A0A1D8PKF3	5476.C4YP01	CAALFM_C306240CA	1	0	0	0	1	0	5.6687	1.57e-07	0.176407	0.833333	4	12		Unclustered	2.7	29.5	4	0.958684	6	0.602041
Q5AJZ7	5476.C4YS37	MRP2	3	1	0	2	0	0	4.90861	2.09e-05	0.203724	0.836364	11	11		Unclustered	6.90909	43.8182	11	0.965411	3622	0.298083
Q5A6Q6	5476.C4YLN2	CAALFM_CR04140WA	5	2	0	1	2	0	5.17669	0.00043	0.193173	0.538462	14	11		Unclustered	6.80556	26.5	14	0.963038	36086	0.234513
Q5AHG8	5476.C4YI81	orf19.828	3	2	0	0	1	0	4.93983	0.000147	0.202436	0.727273	11	11		Unclustered	6.53333	41.5455	11	0.965134	12370	0.305481
A0A1D8PMD0	5476.C4YGS6	CAALFM_C405640CA	1	1	0	0	0	0	5.05712	1.42e-06	0.197741	0.9	5	11	Cluster 31	Clustered	3.73333	14.4	5	0.964096	36	0.4
A0A1D8PTU9	5476.C4YMS7	PDK2	2	0	0	0	2	0	6.04722	0.00304414	0.165365	0	2	12		Unclustered	0.666667	6.5	2	0.955334	117416	0.5
A0A1D8PIJ8	5476.C4YKR1	CAALFM_C209960WA	1	0	0	0	1	0	5.2917	0.010853	0.188975	0.222222	9	11		Unclustered	2.4	14.2222	9	0.96202	276252	0.229508
Q59T37	5476.C4YIN8	COG4	2	0	0	1	1	0	8.38233	0.00607899	0.119299	0.5	4	15	Cluster 59	Clustered	3	4.5	4	0.93467	161680	0.386364
Q5AAJ7	5476.C4YNE2	SWC4	1	0	0	1	0	0	7.05712	0	0.141701	1	2	13		Unclustered	2	4	2	0.946397	0	0.8
Q5AGZ9	5476.C4YTN7	RVB2	9	2	0	1	6	0	7.05484	1.74e-06	0.141747	0.666667	3	13		Unclustered	1.66667	3.33333	3	0.946417	6	0.555556
Q59KI4	5476.C4YLT6	INO80	4	1	0	1	2	0	7.05407	0.00304414	0.141762	0.333333	3	13		Unclustered	2	3.33333	3	0.946424	66108	0.5
Q5A0J6	5476.C4YJN9	SCT2	1	0	0	0	1	0	6.69459	0.00191766	0.149374	0.285714	7	11		Unclustered	3	6.71429	7	0.949605	173618	0.279762
Q59XU9	5476.C4YKT7	GPD1	4	0	1	1	2	0	7.38842	1.66e-07	0.135347	0.666667	3	12		Unclustered	1.66667	6.66667	3	0.943465	2	0.740741
Q59W33	5476.C4YSU7	GPD2	3	1	1	0	1	0	7.38842	1.66e-07	0.135347	0.666667	3	12		Unclustered	1.66667	6.66667	3	0.943465	2	0.740741
A0A1D8PJ38	5476.C4YPL8	SCT1	1	0	0	0	1	0	6.69459	0.00191766	0.149374	0.285714	7	11		Unclustered	3	6.71429	7	0.949605	173618	0.279762
Q9UVL1	5476.C4YHS4	NHP6	17	2	1	1	8	5	6.89794	0	0.144971	1	2	13		Unclustered	2	5	2	0.947806	0	0.714286
A0A1D8PMK0	5476.C4YGL4	AGO1	1	0	0	0	1	0	8.07464	0	0.123845	0	1	14		Unclustered	0	2	1	0.937393	0	0
A0A1D8PM62	5476.C4YGZ2	DCR1	1	1	0	0	0	0	7.0754	0.00152323	0.141335	0	2	13		Unclustered	0.666667	4.5	2	0.946235	28508	0.5
A0A1D8PMI1	5476.C4YGM1	SEC3	1	0	0	1	0	0	5.93374	2.09e-05	0.168528	0.666667	4	12	Cluster 33	Seed	3	6	4	0.956339	672	0.428571
Q5A7K3	5476.C4YPE9	SEC6	2	1	1	0	0	0	6.03046	2.53e-06	0.165825	0.833333	4	12	Cluster 33	Clustered	2.7	6	4	0.955483	18	0.461538
A0A1D8PQC5	5476.C4YSA0	SEC5	2	1	0	0	1	0	6.03046	2.53e-06	0.165825	0.833333	4	12	Cluster 33	Clustered	2.7	6	4	0.955483	18	0.461538
A0A1D8PKH8	5476.C4YP15	orf19.7398	1	0	0	1	0	0	5.22391	0	0.191427	1	10	12		Unclustered	10	68.7	10	0.96262	0	0.383799
Q5A199	5476.C4YGM7	orf19.2920	6	1	1	2	2	0	5.23686	0.00152323	0.190954	0	2	11		Unclustered	0.666667	45.5	2	0.962506	36638	0.5
Q59SK8	5476.C4YHZ8	orf19.4164	6	2	0	2	2	0	6.2361	0	0.160357	0	1	12		Unclustered	0	2	1	0.953663	0	0
A0A1D8PJP4	5476.C4YQ92	ALT1	3	1	0	1	1	0	5.71668	2.23e-06	0.174927	0.666667	6	12		Unclustered	4	17.6667	6	0.958259	34	0.464912
A0A1D8PL37	5476.C4YI23	HIS5	4	1	0	2	1	0	4.83625	0.000924	0.206772	0.5	8	11	Cluster 31	Clustered	3.73333	13.625	8	0.966051	42074	0.223361
P46586	5476.C4YS40	HIS1	19	10	1	3	3	2	5.0655	0	0.197414	1	4	11		Unclustered	4	14.5	4	0.964022	0	0.414286
A0A1D8PM03	5476.C4YH57	orf19.5300	1	0	0	1	0	0	5.02437	0.0159534	0.19903	0.285714	8	11	Cluster 37	Clustered	4	12	8	0.964386	876440	0.169643
Q59XV1	5476.C4YKT9	CMK2	10	2	0	1	7	0	5.8789	0	0.1701	0	1	11		Unclustered	0	8	1	0.956824	0	0
Q5AJ65	5476.C4YPQ7	PMC1	1	0	0	0	1	0	5.8789	0	0.1701	0	1	11		Unclustered	0	8	1	0.956824	0	0
A0A1D8PMF5	5476.C4YGQ9	orf19.1267.1	1	0	0	1	0	0	6.88728	0	0.145195	1	2	12		Unclustered	2	5	2	0.9479	0	0.833333
Q59PA3	5476.C4YH32	YFH1	3	1	0	1	1	0	6.51714	0.0017533	0.153442	0.4	5	11	Cluster 46	Clustered	3	4.8	5	0.951176	18968	0.328571
P87185	5476.C4YTB0	NFS1	5	2	0	1	2	0	5.92612	0.00526164	0.168744	0.4	5	11	Cluster 46	Clustered	3	5.4	5	0.956406	114732	0.305882
A0A1D8PIB2	5476.C4YKI4	ASN1	47	20	0	12	15	0	5.47296	0.000626	0.182716	0.571429	7	12		Unclustered	3.42857	16.7143	7	0.960416	12546	0.295918
Q5A9D9	5476.C4YNM9	LYS12	31	9	1	6	9	6	5.92765	0.000192	0.168701	0.5	4	12	Cluster 41	Seed	3	6.25	4	0.956393	2870	0.4
A0A1D8PMB3	5476.C4YGV0	XKS1	13	5	0	4	4	0	6.77228	0.00304414	0.147661	0.333333	3	12	Cluster 82	Clustered	2	3	3	0.948918	113396	0.444444
A0A1D8PNK3	5476.C4YRH4	GRE3	26	12	0	6	8	0	7.77075	0	0.128688	1	2	13	Cluster 82	Clustered	2	2.5	2	0.940082	0	0.833333
A0A1D8PUB4	5476.C4YNA2	XYL2	33	12	0	10	11	0	7.77075	0	0.128688	1	2	13	Cluster 82	Seed	2	2.5	2	0.940082	0	0.833333
A0A1D8PM92	5476.C4YGW1	CAALFM_C405180CA	1	0	0	0	1	0	7.66337	0	0.130491	0	1	14		Unclustered	0	5	1	0.941032	0	0
Q59MN2	5476.C4YGW5	GDB1	19	3	0	6	10	0	6.42955	3.5e-05	0.155532	0.733333	6	12	Cluster 50	Clustered	3.2381	11	6	0.951951	1116	0.407407
A0A1D8PQQ3	5476.C4YTF9	GPH1	77	28	0	24	25	0	5.66946	0.00152495	0.176384	0.619048	7	11	Cluster 50	Clustered	3.2381	12.7143	7	0.958677	76774	0.317857
A0A1D8PM86	5476.C4YGX6	IMG2	2	1	0	1	0	0	5.81493	0.00152323	0.171971	0	2	12		Unclustered	0.666667	15.5	2	0.95739	63448	0.5
A0A1D8PRA1	5476.C4YTY6	orf19.5161	3	1	0	0	2	0	6.81417	0	0.146753	0	1	13		Unclustered	0	2	1	0.948547	0	0
A0A1D8PNP9	5476.C4YRL5	orf19.2639.1	2	0	0	1	1	0	5.53998	0.00233844	0.180506	0.555556	9	11	Cluster 45	Clustered	4.7619	11.3333	9	0.959823	98420	0.231293
Q5A693	5476.C4YGZ3	orf19.3797	5	3	0	1	0	1	5.69155	0	0.175699	0	1	12		Unclustered	0	49	1	0.958482	0	0
Q5A692	5476.C4YGZ4	TRM8	2	1	0	0	1	0	5.82407	6.11e-08	0.171701	0.833333	4	12		Unclustered	2.7	27.25	4	0.957309	2	0.373288
Q5A863	5476.C4YNI5	TRM1	3	1	0	1	1	0	5.82102	0.00456355	0.171791	0.4	6	12		Unclustered	2.7	26.6667	6	0.957336	404618	0.363014
Q5A683	5476.C4YH01	BAS1	1	0	0	1	0	0	5.6588	0	0.176716	0	1	12		Unclustered	0	17	1	0.958772	0	0
Q5AEI0	5476.C4YQ60	MET13	2	1	0	1	0	0	5.45925	0.00203221	0.183175	0.75	9	11	Cluster 8	Clustered	6.80556	14.5556	9	0.960538	40142	0.320988
Q5A5S8	5476.C4YKV3	orf19.5321	5	2	0	1	2	0	5.52018	5.53e-08	0.181153	0.964286	8	11	Cluster 8	Clustered	6.80556	15	8	0.959998	2	0.416667
Q5A678	5476.C4YH04	SSZ1	20	9	0	1	9	1	7.26504	0	0.137645	0	1	13		Unclustered	0	2	1	0.944557	0	0
Q5AF98	5476.C4YHG5	ZUO1	43	13	2	11	16	1	6.2658	0.00152323	0.159596	0	2	12		Unclustered	0.666667	2	2	0.9534	73162	0.5
Q5A0J3	5476.C4YJN6	SUR2	5	2	1	0	2	0	9.49733	0.00152323	0.105293	0	2	16		Unclustered	0.666667	2	2	0.924802	123246	0.5
Q5A647	5476.C4YH25	orf19.3843	3	0	0	1	2	0	6.24829	0	0.160044	0	1	12		Unclustered	0	7	1	0.953555	0	0
A0A1D8PJS2	5476.C4YQA1	YAH1	1	0	0	1	0	0	6.1706	0.00279876	0.162059	0.4	5	11	Cluster 46	Clustered	3	5.4	5	0.954242	70696	0.325
Q59PA0	5476.C4YH35	COX11	1	0	0	0	1	0	5.61919	0.00152323	0.177962	0.333333	3	11		Unclustered	2	13.3333	3	0.959122	40880	0.481481
A0A1D8PTX2	5476.C4YMW3	SCO1	8	2	0	2	4	0	6.61843	0	0.151093	0	1	12		Unclustered	0	3	1	0.950279	0	0
Q59P94	5476.C4YH40	FZO1	1	0	0	0	1	0	7.39756	2.85e-05	0.13518	0.333333	3	13	Cluster 64	Clustered	2	3	3	0.943384	408	0.533333
A0A1D8PNW6	5476.C4YRT3	CAALFM_C504170WA	1	0	0	0	1	0	7.39909	0	0.135152	1	2	13	Cluster 64	Clustered	2	3.5	2	0.943371	0	0.7
A0A1D8PKC9	5476.C4YNS9	DNM1	4	1	0	0	3	0	6.78827	0.000399	0.147313	0.333333	3	13	Cluster 64	Clustered	2	7.33333	3	0.948776	14666	0.388889
A0A1D8PNX4	5476.C4YRU9	orf19.3920	1	0	0	1	0	0	6.02361	0	0.166013	0	1	12		Unclustered	0	8	1	0.955543	0	0
A0A1D8PGU0	5476.C4YJM6	LHS1	17	7	0	7	3	0	5.34806	8.22e-06	0.186984	0.8	5	11	Cluster 37	Clustered	4	14.4	5	0.961522	58	0.276923
A0A1D8PLX9	5476.C4YH79	PTP2	2	1	0	1	0	0	7.97563	0	0.125382	0	1	13		Unclustered	0	4	1	0.938269	0	0
Q59Q39	5476.C4YIV9	TRM10	1	0	0	0	1	0	6.81721	0.00304414	0.146688	0	2	13		Unclustered	0.666667	4	2	0.94852	269744	0.5
Q5ADW3	5476.C4YPB5	TIP120	2	1	0	0	1	0	7.64356	0	0.130829	1	2	13		Unclustered	2	5	2	0.941207	0	0.714286
A0A1D8PLT4	5476.C4YHD0	MSN5	5	1	0	1	3	0	6.06855	0.000153	0.164784	0.666667	3	12	Cluster 87	Clustered	1.66667	11.6667	3	0.955146	1740	0.448718
Q5A0E2	5476.C4YT50	LOS1	1	0	0	1	0	0	6.20792	0.00304452	0.161085	0.333333	4	12	Cluster 87	Clustered	1.66667	6.25	4	0.953912	97138	0.4
A0A1D8PLT5	5476.C4YHD1	orf19.2664	4	1	0	2	1	0	6.67327	0	0.149852	0	1	12		Unclustered	0	2	1	0.949794	0	0
A0A1D8PLR7	5476.C4YHD6	NCP1	23	4	0	3	16	0	8.49581	0.00456272	0.117705	0	2	15		Unclustered	0.666667	10	2	0.933665	308640	0.5
A0A1D8PQP7	5476.C4YTD7	CYB5	3	1	0	0	2	0	9.492	0.0030453	0.105352	0	3	16		Unclustered	0.5	1.33333	3	0.92485	205766	0.333333
A0A1D8PLR6	5476.C4YHD7	orf19.2673	1	0	0	1	0	0	8.23839	0	0.121383	1	2	14		Unclustered	2	3	2	0.935943	0	0.75
A0A1D8PL51	5476.C4YHZ5	orf19.4161	1	0	0	1	0	0	8.23839	0	0.121383	1	2	14		Unclustered	2	3	2	0.935943	0	0.75
Q5AJS6	5476.C4YPX6	MRD1	1	1	0	0	0	0	5.37319	2.38e-06	0.186109	0.875	16	12		Unclustered	11	57.5	16	0.961299	490	0.586735
A0A1D8PSC8	5476.C4YLC4	ARC1	25	10	0	5	10	0	6.48515	7.74e-08	0.154198	0.933333	6	13		Unclustered	4.7619	18.1667	6	0.951459	2	0.726667
Q59U89	5476.C4YK63	orf19.1862	20	7	1	7	4	1	6.25514	0.00083	0.159869	0	2	13		Unclustered	0.666667	2.5	2	0.953494	19240	0.5
A0A1D8PSJ3	5476.C4YLI3	SGD1	1	0	0	1	0	0	5.99391	0	0.166836	0	1	12		Unclustered	0	59	1	0.955806	0	0
Q5A0I6	5476.C4YJN1	NCB2	2	1	0	1	0	0	8.19726	0	0.121992	0	1	14		Unclustered	0	2	1	0.936307	0	0
A0A1D8PHU2	5476.C4YK23	orf19.2278	4	0	0	1	3	0	9.63062	0.00152323	0.103836	0.5	4	15		Unclustered	3	24	4	0.923623	159240	0.742188
Q5AFT3	5476.C4YHK5	CFT1	1	0	0	1	0	0	5.83092	0.000686	0.171499	0.666667	7	12	Cluster 19	Clustered	3.42857	7	7	0.957248	30716	0.35
Q5AGC1	5476.C4YRD1	FIP1	1	0	0	1	0	0	6.30236	1.4e-05	0.158671	0.9	5	12	Cluster 19	Clustered	3.73333	6.8	5	0.953076	514	0.618182
A0A1D8PPQ9	5476.C4YSV5	orf19.684	2	0	0	1	1	0	5.68088	0.00971791	0.176029	0.380952	7	11	Cluster 19	Clustered	4	7.28571	7	0.958576	154412	0.269231
Q59P50	5476.C4YIT8	YSH1	1	0	0	0	1	0	5.8949	0.00282899	0.169638	0.47619	7	13	Cluster 19	Seed	4	7.14286	7	0.956682	82782	0.304348
Q59N42	5476.C4YMH9	GLC7	10	5	1	1	3	0	6.17669	0.00152323	0.161899	0.5	4	13		Unclustered	3	7	4	0.954189	42982	0.421875
A0A1D8PQP8	5476.C4YTE5	CAALFM_C700780WA	1	0	0	0	1	0	5.83244	0.000411	0.171455	0.8	6	12	Cluster 19	Clustered	3.42857	7.66667	6	0.957235	20804	0.403509
Q5AK82	5476.C4YRW5	orf19.3938	1	0	0	1	0	0	5.51257	0.00280106	0.181404	0.533333	6	12		Unclustered	2.4	18.3333	6	0.960066	149660	0.390071
A0A1D8PQH5	5476.C4YT82	SOD3	11	7	0	2	2	0	6.77989	0	0.147495	0	1	12		Unclustered	0	8	1	0.948851	0	0
P48990	5476.C4YTZ7	TIM54	3	0	0	0	3	0	6.75248	1.12e-06	0.148094	0.7	5	11		Unclustered	2.4	10	5	0.949093	12	0.555556
A0A1D8PJ13	5476.C4YPL7	FOX2	12	5	0	6	1	0	7.53313	0.0108654	0.132747	0.142857	7	14		Unclustered	3	3.57143	7	0.942185	811524	0.272727
Q5AMQ2	5476.C4YHP7	CLC1	9	3	0	3	0	3	5.93222	0.000192	0.168571	0.666667	3	12		Unclustered	1.66667	10.3333	3	0.956352	16166	0.492063
Q5A889	5476.C4YNK6	CTF18	1	0	0	1	0	0	6.09444	0.000601	0.164084	0.619048	7	12	Cluster 66	Clustered	5	11.7143	7	0.954916	64510	0.390476
A0A1D8PHI0	5476.C4YIP9	RFC1	6	0	0	1	5	0	6.50343	0	0.153765	1	4	12		Unclustered	4	14	4	0.951297	0	0.608696
A0A1D8PU93	5476.C4YN87	RFC4	1	0	0	0	1	0	6.49505	3.98e-07	0.153963	0.866667	6	12	Cluster 66	Seed	5	13.6667	6	0.951371	4	0.546667
A0A1D8PL91	5476.C4YHV3	CAALFM_C401280CA	1	0	0	0	1	0	6.4067	0	0.156087	1	3	12		Unclustered	3	11	3	0.952153	0	0.55
A0A1D8PNA1	5476.C4YR79	CAALFM_C501930WA	1	0	0	0	1	0	6.4067	0	0.156087	1	3	12		Unclustered	3	11	3	0.952153	0	0.55
A0A1D8PH71	5476.C4YIE5	SNU114	2	0	0	2	0	0	5.44021	0.00995768	0.183816	0.272059	17	11	Cluster 71	Clustered	3.77778	10.1176	17	0.960706	451566	0.125
Q59MU3	5476.C4YMA6	ARO10	12	3	0	6	3	0	5.50647	0.00027	0.181604	0	4	11		Unclustered	0.4	19.5	4	0.96012	8666	0.544118
Q5ANG6	5476.C4YQN0	SEN1	1	0	0	0	1	0	7.07464	0.000761	0.14135	0.666667	3	13	Cluster 54	Clustered	1.66667	4.33333	3	0.946242	28504	0.481481
A0A1D8PPX7	5476.C4YSP0	NAB3	1	0	0	1	0	0	7.07464	0.000761	0.14135	0.666667	3	13	Cluster 54	Clustered	1.66667	4.33333	3	0.946242	28504	0.481481
A0A1D8PL86	5476.C4YHX2	MLP1	11	0	0	6	5	0	6.82711	0	0.146475	0	1	13		Unclustered	0	18	1	0.948433	0	0
A0A1D8PK80	5476.C4YNR0	orf19.6966	2	1	0	1	0	0	6.8393	0.000764	0.146214	0	2	13		Unclustered	0.666667	3.5	2	0.948325	4984	0.5
A0A1D8PNH4	5476.C4YRE3	PUT1	14	4	0	4	6	0	6.06398	0	0.164908	1	2	12		Unclustered	2	9.5	2	0.955186	0	0.59375
A0A1D8PKZ3	5476.C4YI53	SUB2	20	8	0	6	6	0	6.89794	7.02e-05	0.144971	0.666667	3	12		Unclustered	1.66667	5.33333	3	0.947806	768	0.533333
Q5AHG6	5476.C4YI80	SCH9	1	0	0	0	1	0	8.62529	0.00152323	0.115938	0	2	14		Unclustered	0.666667	2.5	2	0.93252	35530	0.5
A0A1D8PQP3	5476.C4YTE1	RIM15	1	0	0	1	0	0	9.62452	0	0.103901	0	1	15		Unclustered	0	2	1	0.923677	0	0
Q5AHH6	5476.C4YI88	SDS22	1	1	0	0	0	0	7.17593	0	0.139355	0	1	14		Unclustered	0	4	1	0.945346	0	0
Q5AEC3	5476.C4YQ93	CAALFM_C303470WA	2	0	0	0	2	0	7.17441	0	0.139384	0	1	13		Unclustered	0	5	1	0.945359	0	0
A0A1D8PJZ6	5476.C4YQI3	SNF5	1	0	0	0	1	0	7.48134	0.00197152	0.133666	0.333333	6	14	Cluster 81	Seed	2	4.66667	6	0.942643	103972	0.3
Q5AJ90	5476.C4YPS5	FOX3	5	0	1	0	4	0	6.55369	0.00420798	0.152586	0.6	6	13	Cluster 78	Clustered	2.14286	9.5	6	0.950852	322030	0.296875
A0A1D8PRL6	5476.C4YNC0	POT1	10	1	0	0	9	0	6.55369	0.00420798	0.152586	0.6	6	13	Cluster 78	Clustered	2.14286	9.5	6	0.950852	322030	0.296875
Q5AJD9	5476.C4YPX0	POX1-3	26	8	3	6	9	0	6.56359	0.00386544	0.152356	0.833333	4	13		Unclustered	2.7	10	4	0.950765	280576	0.384615
A0A1D8PH56	5476.C4YIC2	orf19.4516	1	0	0	1	0	0	6.22391	0.00152323	0.160671	0.333333	3	12		Unclustered	2	9	3	0.953771	74982	0.45614
A0A1D8PN03	5476.C4YQX3	FOL1	1	0	0	0	1	0	7.22315	0	0.138444	0	1	13		Unclustered	0	3	1	0.944928	0	0
Q5A5E0	5476.C4YTZ8	DFR1	3	0	1	2	0	0	5.50114	0.00111785	0.18178	0.722222	9	11	Cluster 36	Clustered	5.5	15.3333	9	0.960167	68476	0.326241
A0A1D8PH64	5476.C4YID0	ADH3	2	0	0	0	2	0	7.75171	0	0.129004	0	1	13		Unclustered	0	5	1	0.94025	0	0
A0A1D8PH73	5476.C4YIE4	orf19.4488	1	0	0	1	0	0	7.51104	0.000547	0.133137	0.666667	3	14	Cluster 81	Clustered	1.66667	6.33333	3	0.94238	29442	0.487179
A0A1D8PGK4	5476.C4YJG3	SNF2	2	0	0	2	0	0	8.47753	8.13e-07	0.117959	0.666667	3	15	Cluster 81	Clustered	1.66667	4.66667	3	0.933827	4	0.583333
Q5AH86	5476.C4YJR9	PRP3	1	0	0	1	0	0	5.45773	0.00776902	0.183226	0.527778	9	11	Cluster 45	Clustered	4.28571	11.4444	9	0.960551	306650	0.231293
Q5A4E2	5476.C4YNY6	DED1	6	4	0	1	1	0	6.43945	0	0.155293	0	1	12		Unclustered	0	17	1	0.951863	0	0
Q5AED6	5476.C4YQA5	CLF1	1	0	0	1	0	0	6.28637	0.000128	0.159074	0.714286	8	12	Cluster 45	Clustered	4.7619	9.75	8	0.953218	3300	0.423913
Q5AC37	5476.C4YSQ6	PRP45	1	0	0	0	1	0	6.28789	6.84e-05	0.159036	0.933333	6	12	Cluster 45	Clustered	4.7619	11.5	6	0.953205	2468	0.5
Q5ADM3	5476.C4YL82	CAALFM_C306830CA	2	0	0	0	2	0	6.2917	0.000211	0.15894	0.666667	6	12	Cluster 45	Clustered	4	9.16667	6	0.953171	4192	0.436508
A0A1D8PUC1	5476.C4YN99	CAALFM_CR10820WA	1	0	0	0	1	0	5.56283	0.00521199	0.179765	0.527273	11	11	Cluster 71	Clustered	3.77778	10.9091	11	0.959621	437198	0.20979
Q5A322	5476.C4YMR9	PRP8	1	0	0	0	1	0	6.43945	0	0.155293	0	1	12		Unclustered	0	17	1	0.951863	0	0
A0A1D8PRP0	5476.C4YNC6	LSM6	4	2	0	1	1	0	5.64509	0.000902	0.177145	0.714286	7	12	Cluster 45	Seed	5	12.8571	7	0.958893	67384	0.267857
A0A1D8PNM3	5476.C4YRJ2	orf19.4340.1	2	1	0	1	0	0	5.56283	0.00521199	0.179765	0.527273	11	11	Cluster 71	Seed	3.77778	10.9091	11	0.959621	437198	0.20979
Q5ADL4	5476.C4YP50	SLU7	1	0	0	0	1	0	6.40518	6.31e-06	0.156124	0.8	5	12	Cluster 45	Clustered	4	9.4	5	0.952167	160	0.47
A0A1D8PG11	5476.C4YIY8	CAALFM_C200200WA	1	0	0	0	1	0	6.43793	0	0.155329	1	3	12		Unclustered	3	9.33333	3	0.951877	0	0.54902
P83784	5476.C4YK39	SSC1	112	28	6	22	36	20	5.65423	0.0068558	0.176859	0.321429	8	11		Unclustered	1.71429	10.375	8	0.958812	133996	0.244048
A0A1D8PH88	5476.C4YIH0	ARH2	1	1	0	0	0	0	7.16984	0	0.139473	0	1	12		Unclustered	0	5	1	0.9454	0	0
Q9Y7W4	5476.C4YIH1	CRK1	1	0	0	1	0	0	6.23458	0	0.160396	1	2	12		Unclustered	2	14.5	2	0.953676	0	0.690476
A0A1D8PH96	5476.C4YII0	RHO3	2	1	0	0	1	0	6.75248	0	0.148094	0	1	12		Unclustered	0	9	1	0.949093	0	0
A0A1D8PHF9	5476.C4YIM5	orf19.3583	4	1	0	1	2	0	6.21173	0	0.160986	1	2	12		Unclustered	2	10	2	0.953879	0	0.714286
A0A1D8PRR9	5476.C4YNF2	CRM1	17	7	0	7	3	0	6.0099	0.0015077	0.166392	0.380952	7	12	Cluster 51	Clustered	2.7	8	7	0.955665	124526	0.266667
A0A1D8PHF1	5476.C4YIM6	orf19.6866	2	1	0	1	0	0	6.55293	0.00683675	0.152603	0.266667	6	12		Unclustered	0.952381	5.83333	6	0.950859	521822	0.343137
Q5A014	5476.C4YLJ3	PRP42	1	1	0	0	0	0	7.55141	0	0.132426	1	2	13		Unclustered	2	4.5	2	0.942023	0	0.75
Q5A878	5476.C4YNJ6	CAALFM_CR01050CA	2	1	0	1	0	0	7.5476	0.000593	0.132492	0.5	4	13		Unclustered	1.4	3.75	4	0.942057	73250	0.46875
A0A1D8PGF5	5476.C4YJD8	PRP39	1	0	0	1	0	0	7.54989	9.67e-07	0.132452	0.666667	3	13		Unclustered	1.66667	4	3	0.942036	4	0.571429
A0A1D8PHP4	5476.C4YIW8	orf19.36	1	0	0	1	0	0	9.37928	0	0.106618	1	3	16	Cluster 59	Clustered	3	3.66667	3	0.925847	0	0.733333
A0A1D8PS93	5476.C4YL86	CAALFM_CR02630CA	1	0	0	0	1	0	9.37928	0	0.106618	1	3	16	Cluster 59	Clustered	3	3.66667	3	0.925847	0	0.733333
A0A1D8PJG0	5476.C4YQ10	COX7	3	1	0	2	0	0	5.52932	0	0.180854	1	3	11		Unclustered	3	15.6667	3	0.959918	0	0.602564
A0A1D8PHL1	5476.C4YIS3	FAA2-1	1	0	0	0	1	0	8.01295	0	0.124798	0	1	14		Unclustered	0	5	1	0.937939	0	0
Q5A4W7	5476.C4YQR7	FAS1	118	48	6	24	32	8	7.01371	0.00434909	0.142578	0.1	5	13		Unclustered	2	3.8	5	0.946781	218800	0.228571
Q5AHA6	5476.C4YJT3	orf19.891	4	1	0	3	0	0	5.38919	0.000457	0.185557	0.6	10	12		Unclustered	3.36364	12.3	10	0.961158	23108	0.292857
Q59Q44	5476.C4YIV4	RTS1	2	1	0	1	0	0	6.99391	0	0.142982	1	3	13	Cluster 40	Clustered	3	3.66667	3	0.946957	0	0.733333
A0A1D8PJ80	5476.C4YPT9	PPH21	1	0	0	0	1	0	6.99315	0.00152323	0.142997	0.5	4	13	Cluster 40	Clustered	3	2.75	4	0.946963	31412	0.625
Q5ALV8	5476.C4YJB9	CDC55	3	2	0	1	0	0	5.99695	0.00607899	0.166751	0.5	4	12	Cluster 40	Clustered	3	3.75	4	0.955779	125624	0.4375
Q5ADN1	5476.C4YP59	TPD3	7	3	0	0	4	0	6.99391	0	0.142982	1	3	13	Cluster 40	Seed	3	3.66667	3	0.946957	0	0.733333
Q59Q38	5476.C4YIW0	PNG1	1	0	0	1	0	0	10.6222	0	0.0941421	0	1	16		Unclustered	0	6	1	0.914847	0	0
A0A1D8PG14	5476.C4YIZ4	MUQ1	1	1	0	0	0	0	6.98705	0	0.143122	0	1	13		Unclustered	0	8	1	0.947017	0	0
A0A1D8PJG1	5476.C4YPZ6	GPA2	2	1	0	1	0	0	5.44783	3.37e-06	0.183559	0.666667	4	10	Cluster 62	Clustered	3	7.5	4	0.960639	22	0.441176
Q59ST1	5476.C4YQD9	MEU1	1	1	0	0	0	0	7.45545	0.000125	0.13413	0	2	13		Unclustered	0.666667	3	2	0.942872	2128	0.5
A0A1D8PGF0	5476.C4YJ98	PLB4.5	5	5	0	0	0	0	6.9246	2.24e-05	0.144413	0	2	13		Unclustered	0.666667	10	2	0.94757	396	0.6
A0A1D8PJL8	5476.C4YQB8	PNP1	3	1	0	0	2	0	5.69307	0.00499232	0.175652	0.321429	8	12	Cluster 47	Clustered	4	8.25	8	0.958468	272756	0.338542
Q5A985	5476.C4YL17	HST2	1	0	0	0	1	0	6.63899	0.000542	0.150625	0.333333	4	13		Unclustered	1.66667	5.75	4	0.950097	57952	0.423077
Q5ALU1	5476.C4YJD3	CAALFM_C201740CA	4	0	1	0	3	0	5.62148	0	0.177889	1	3	12		Unclustered	3	17.3333	3	0.959102	0	0.495238
A0A1D8PQ45	5476.C4YSH4	orf19.5618	3	0	0	1	2	0	8.24296	0	0.121316	1	2	14		Unclustered	2	6	2	0.935903	0	0.75
Q5ADP5	5476.C4YP69	YSA1	3	0	0	0	3	0	6.39223	1.66e-07	0.15644	0.833333	4	12		Unclustered	2.7	11.75	4	0.952281	2	0.5875
Q5AED9	5476.C4YQA8	BBP	2	0	0	1	1	0	8.38995	0	0.11919	1	2	14		Unclustered	2	4	2	0.934602	0	0.8
Q5AJX2	5476.C4YS54	DES1	1	0	0	0	1	0	10.4966	0	0.0952692	0	1	17		Unclustered	0	2	1	0.91596	0	0
A0A1D8PJD7	5476.C4YPX3	RNA1	8	4	0	4	0	0	5.83244	0.00672188	0.171455	0.466667	6	12	Cluster 51	Clustered	2.4	9.5	6	0.957235	191678	0.282828
A0A1D8PGU4	5476.C4YJS7	HEM2	2	2	0	0	0	0	6.59634	0.000368	0.151599	0	2	13		Unclustered	0.666667	6	2	0.950475	36682	0.625
A0A1D8PJI6	5476.C4YQ13	APL2	2	0	0	1	1	0	6.79132	0	0.147247	0	1	13		Unclustered	0	17	1	0.948749	0	0
Q5A5P2	5476.C4YKX7	AKL1	1	1	0	0	0	0	6.79132	0	0.147247	0	1	13		Unclustered	0	17	1	0.948749	0	0
A0A1D8PN45	5476.C4YR11	VPS1	11	4	0	2	5	0	6.78979	0	0.14728	1	2	13	Cluster 64	Clustered	2	10	2	0.948763	0	0.555556
A0A1D8PSB0	5476.C4YLA6	APL4	3	1	0	1	1	0	6.78979	0.00152323	0.14728	0	2	13		Unclustered	0.666667	9	2	0.948763	55606	0.5
Q5ACI8	5476.C4YN84	CPR6	34	14	1	9	9	1	5.65118	2.95e-06	0.176954	0.904762	7	11	Cluster 13	Seed	5.57143	11.4286	7	0.958839	54	0.457143
A0A1D8PNQ8	5476.C4YRN1	MDJ1	14	3	0	1	10	0	5.89414	0.000404	0.16966	0.3	5	11		Unclustered	1.06667	9.2	5	0.956689	13246	0.368
A0A1D8PGY6	5476.C4YJX0	orf19.841	4	0	0	2	2	0	8.70526	0	0.114873	0	1	15		Unclustered	0	6	1	0.931812	0	0
Q04802	5476.C4YS63	NAG1	3	1	0	0	2	0	5.55979	8.47e-05	0.179863	0.866667	6	11	Cluster 36	Clustered	5	16	6	0.959648	11204	0.410256
A0A1D8PHQ6	5476.C4YJX9	GRE2	7	0	0	1	6	0	7.10663	0	0.140714	0	1	12		Unclustered	0	4	1	0.945959	0	0
Q59Z50	5476.C4YK02	SPE3	16	5	1	5	3	2	6.54303	0.0013595	0.152834	0	3	12		Unclustered	0.5	4.33333	3	0.950947	26362	0.333333
A0A1D8PU09	5476.C4YMY7	CAALFM_CR09580CA	1	0	0	1	0	0	10.6299	0	0.0940747	0	1	16		Unclustered	0	4	1	0.91478	0	0
A0A1D8PI64	5476.C4YKE2	GTR1	1	0	0	1	0	0	8.62529	0.00152323	0.115938	0	2	14		Unclustered	0.666667	2.5	2	0.93252	35530	0.5
A0A1D8PU17	5476.C4YMZ6	PLB3	1	1	0	0	0	0	6.9246	2.24e-05	0.144413	0	2	13		Unclustered	0.666667	10	2	0.94757	396	0.6
Q5A368	5476.C4YMN5	NTE1	4	0	0	1	3	0	6.9246	2.24e-05	0.144413	0	2	13		Unclustered	0.666667	10	2	0.94757	396	0.6
A0A1D8PN32	5476.P53700	CYC3	2	1	0	1	0	0	6.28789	0.00223427	0.159036	0	3	12		Unclustered	0.5	7	3	0.953205	69854	0.333333
A0A1D8PI76	5476.C4YKB0	orf19.2168.3	3	3	0	0	0	0	10.0183	0	0.0998175	0	1	16		Unclustered	0	2	1	0.920192	0	0
Q9C0L9	5476.C4YS65	SEY1	7	3	0	0	4	0	9.01904	0.00152323	0.110877	0	2	15		Unclustered	0.666667	1.5	2	0.929035	67998	0.5
A0A1D8PKT1	5476.C4YKD9	VAN1	1	0	0	1	0	0	9.99772	0	0.100023	0	1	16		Unclustered	0	2	1	0.920374	0	0
P53697	5476.C4YNX8	MNN9	2	1	0	1	0	0	8.99848	0.00152323	0.11113	0	2	15		Unclustered	0.666667	1.5	2	0.929217	50968	0.5
A0A1D8PSF4	5476.C4YLD6	CAALFM_CR03180WA	1	0	0	1	0	0	9.62452	0	0.103901	0	1	15		Unclustered	0	2	1	0.923677	0	0
A0A1D8PK53	5476.C4YNQ2	DYN1	1	0	0	0	1	0	8.22391	0.00152323	0.121597	0	2	14		Unclustered	0.666667	1.5	2	0.936072	34944	0.5
Q5AEN1	5476.C4YQ18	CCP1	38	11	3	10	10	4	6.44478	0	0.155164	0	1	12		Unclustered	0	14	1	0.951816	0	0
P43069	5476.C4YQE9	CDC25	1	0	0	0	1	0	6.4265	0	0.155606	0	1	11		Unclustered	0	8	1	0.951978	0	0
A0A1D8PN42	5476.C4YR15	GPR1	1	0	0	1	0	0	5.44859	0	0.183534	1	3	10	Cluster 62	Seed	3	8.66667	3	0.960632	0	0.509804
A0A1D8PPX2	5476.C4YSQ3	orf19.5516	5	0	0	2	3	0	5.74943	0	0.17393	1	3	11		Unclustered	3	17	3	0.95797	0	0.435897
A0A1D8PS45	5476.C4YL39	ADH5	17	5	0	4	8	0	7.75171	0	0.129004	0	1	13		Unclustered	0	5	1	0.94025	0	0
A0A1D8PS50	5476.C4YL45	RSR1	5	2	0	0	3	0	6.82407	0.00152323	0.14654	0	2	12		Unclustered	0.666667	3.5	2	0.94846	20524	0.5
Q5A506	5476.C4YQU6	BUD2	1	0	0	1	0	0	7.82331	0	0.127823	0	1	13		Unclustered	0	2	1	0.939617	0	0
A0A1D8PRR2	5476.C4YNG7	BUD22	1	0	0	1	0	0	6.30388	1.93e-07	0.158632	0.666667	3	13		Unclustered	1.66667	24	3	0.953063	2	0.55814
Q5A216	5476.C4YL90	NDC80	1	0	0	1	0	0	8.23991	0	0.121361	0	1	14		Unclustered	0	4	1	0.93593	0	0
Q5AGW7	5476.C4YTL1	BEM2	3	0	0	2	1	0	6.05407	0	0.165178	0	1	12		Unclustered	0	7	1	0.955274	0	0
Q5AJY4	5476.C4YS48	APM1	1	0	0	1	0	0	7.78903	0	0.128386	0	1	14		Unclustered	0	2	1	0.93992	0	0
Q59U06	5476.C4YM68	PPZ1	1	1	0	0	0	0	6.22772	0	0.160572	0	1	13		Unclustered	0	13	1	0.953737	0	0
A0A1D8PRZ3	5476.C4YNN4	PRS	2	0	0	1	1	0	7.47372	1.93e-07	0.133802	0	2	14		Unclustered	0.666667	11.5	2	0.94271	2	0.65625
A0A1D8PQK3	5476.C4YTB6	orf19.7074	2	0	0	1	1	0	8.19345	0	0.122049	1	2	14		Unclustered	2	6	2	0.936341	0	1
A0A1D8PPX8	5476.C4YSP3	SEC20	1	0	0	1	0	0	8.02133	0.00304414	0.124668	0	2	14		Unclustered	0.666667	5.5	2	0.937864	135992	0.5
Q5AJD0	5476.C4YPW2	DBP5	5	2	0	0	3	0	7.29322	0	0.137114	1	2	13		Unclustered	2	7.5	2	0.944308	0	0.625
Q5A6R5	5476.C4YLM4	DAP1	5	1	0	1	3	0	8.50038	0	0.117642	0	1	15		Unclustered	0	17	1	0.933625	0	0
A0A1D8PK71	5476.C4YQN5	orf19.5943.1	18	5	0	2	11	0	4.96649	0	0.201349	0	1	11		Unclustered	0	113	1	0.964898	0	0
A0A1D8PRI6	5476.C4YT44	orf19.7160	3	1	0	1	1	0	4.96649	0	0.201349	0	1	11		Unclustered	0	113	1	0.964898	0	0
Q59QN6	5476.C4YLX7	FDH1	37	10	2	7	13	5	9.74562	0	0.10261	0	1	15		Unclustered	0	2	1	0.922605	0	0
A0A1D8PU04	5476.C4YMZ5	CAALFM_CR09670CA	15	6	0	6	3	0	8.74638	0.00152323	0.114333	0	2	14		Unclustered	0.666667	1.5	2	0.931448	26586	0.5
Q5A7S7	5476.C4YPK3	FKH2	1	0	0	0	1	0	6.00152	0.00152323	0.166624	0	2	12		Unclustered	0.666667	3	2	0.955739	31412	0.5
A0A1D8PU72	5476.C4YN46	AHA1	12	5	0	3	4	0	5.65118	6.58e-05	0.176954	0.761905	7	11	Cluster 13	Clustered	4.7619	10.7143	7	0.958839	3240	0.428571
A0A1D8PRH1	5476.C4YT32	SSQ1	4	0	0	1	3	0	6.04037	0.00172166	0.165553	0.166667	4	11		Unclustered	2	7.25	4	0.955395	64908	0.397059
Q59MW1	5476.C4YMJ0	PTC6	1	0	0	0	1	0	8.04417	0	0.124314	0	1	14		Unclustered	0	2	1	0.937662	0	0
Q5A388	5476.C4YMM4	PTC5	5	1	0	1	3	0	7.04494	0.00152323	0.141946	0	2	13		Unclustered	0.666667	1.5	2	0.946505	58710	0.5
Q5A320	5476.C4YMS0	CAALFM_CR08670CA	1	0	0	1	0	0	9.53008	0	0.104931	0	1	16		Unclustered	0	2	1	0.924513	0	0
Q5A318	5476.C4YMS2	ECI1	3	1	0	2	0	0	8.53085	0.00152323	0.117222	0	2	15		Unclustered	0.666667	4	2	0.933355	113284	0.5
A0A1D8PR50	5476.C4YTU9	orf19.6458.1	2	1	0	1	0	0	6.44859	9.16e-05	0.155073	0.8	5	12	Cluster 45	Clustered	4	9.2	5	0.951782	1848	0.541176
A0A1D8PTV3	5476.C4YMU1	CHS2	1	0	0	0	1	0	7.21478	0	0.138604	0	1	13		Unclustered	0	5	1	0.945002	0	0
A0A1D8PTX6	5476.C4YMU8	CAALFM_CR09110CA	4	3	0	1	0	0	10.4912	0	0.0953176	0	1	17		Unclustered	0	3	1	0.916007	0	0
A0A1D8PU61	5476.C4YN44	FDH3	32	12	0	7	13	0	7.74867	0.00304414	0.129054	0	2	13		Unclustered	0.666667	3.5	2	0.940277	53168	0.5
A0A1D8PKJ3	5476.P52495	UBA1	37	12	0	14	11	0	6.1866	0.00153736	0.16164	0	3	12		Unclustered	0.5	2.66667	3	0.954101	77648	0.416667
A0A1D8PU56	5476.C4YN36	FAA4	30	12	0	6	12	0	8.01295	0	0.124798	0	1	14		Unclustered	0	5	1	0.937939	0	0
Q8X1E6	5476.C4YSN9	CDC37	4	1	0	1	2	0	5.89947	0	0.169507	1	3	11		Unclustered	3	13.6667	3	0.956642	0	0.621212
A0A1D8PU90	5476.C4YN71	CAALFM_CR10530WA	1	0	0	0	1	0	9.22315	0	0.108423	0	1	15		Unclustered	0	2	1	0.927229	0	0
Q5AJH3	5476.C4YPZ8	CAALFM_C302260CA	2	0	1	0	1	0	6.24067	0	0.160239	0	1	12		Unclustered	0	17	1	0.953622	0	0
A0A1D8PNY6	5476.C4YRV9	SFC1	4	0	0	0	4	0	5.84387	0	0.17112	1	2	12		Unclustered	2	14.5	2	0.957134	0	0.557692
A0A1D8PRN3	5476.C4YND5	PXA1	1	0	0	1	0	0	8.53237	0	0.117201	0	1	15		Unclustered	0	7	1	0.933342	0	0
A0A1D8PR80	5476.C4YTW6	orf19.5184	11	5	0	2	4	0	6.10891	0.000645	0.163695	0.5	4	12	Cluster 51	Seed	3	7.5	4	0.954788	63662	0.426471
A0A1D8PRS1	5476.C4YNG8	CAALFM_CR00690CA	4	0	0	0	4	0	7.00914	0	0.142671	0	1	13		Unclustered	0	4	1	0.946822	0	0
A0A1D8PRW9	5476.C4YNL5	BOI2	1	0	0	1	0	0	6.82559	0	0.146507	0	1	12		Unclustered	0	6	1	0.948446	0	0
A0A1D8PKC1	5476.C4YNV4	SAM50	2	0	0	0	2	0	6.3115	0	0.158441	0	1	12		Unclustered	0	15	1	0.952996	0	0
A0A1D8PKI6	5476.C4YNY1	CAALFM_C306050CA	4	0	0	0	4	0	7.21478	0	0.138604	0	1	12		Unclustered	0	3	1	0.945002	0	0
Q5A7P9	5476.C4YPI2	DOT5	16	5	0	9	1	1	7.35796	0	0.135907	0	1	13		Unclustered	0	6	1	0.943735	0	0
A0A1D8PKH4	5476.C4YP20	orf19.7433	7	3	0	2	2	0	6.66641	0.00203909	0.150006	0.166667	4	13		Unclustered	2	8	4	0.949855	95674	0.3
A0A1D8PQA2	5476.C4YSC1	NUP82	3	1	0	0	2	0	7.66565	0	0.130452	0	1	14		Unclustered	0	4	1	0.941012	0	0
Q5ADP9	5476.C4YP73	RRD1	1	0	0	0	1	0	7.99238	0	0.125119	0	1	14		Unclustered	0	4	1	0.93812	0	0
Q5A7Q5	5476.C4YPI6	orf19.5411	2	1	0	1	0	0	7.42193	0.00152323	0.134736	0.333333	3	13		Unclustered	2	3	3	0.943169	37396	0.444444
A0A1D8PN68	5476.C4YR47	orf19.4153	3	1	0	1	1	0	8.42117	0	0.118748	0	1	14		Unclustered	0	3	1	0.934326	0	0
Q5AFP3	5476.C4YTF6	MCM1	2	0	0	0	2	0	7.00076	0	0.142842	0	1	13		Unclustered	0	2	1	0.946896	0	0
A0A1D8PJI7	5476.C4YQ47	FAA21	4	0	0	1	3	0	7.98629	5.54e-05	0.125215	0	2	14		Unclustered	0.666667	6	2	0.938174	162	0.5
Q5AJ69	5476.C4YPQ9	orf19.1723	2	2	0	0	0	0	5.91775	0	0.168983	0	1	12		Unclustered	0	12	1	0.95648	0	0
A0A1D8PJ89	5476.C4YPU8	PPT1	1	0	0	0	1	0	5.90099	0	0.169463	0	1	11		Unclustered	0	22	1	0.956628	0	0
A0A1D8PN05	5476.C4YQX5	CAALFM_C500790CA	2	0	0	0	2	0	8.07312	0	0.123868	1	2	14	Cluster 54	Seed	2	3	2	0.937406	0	1
A0A1D8PP34	5476.C4YS05	PPR1	1	0	0	0	1	0	6.9543	0	0.143796	0	1	13		Unclustered	0	3	1	0.947307	0	0
Q5AG85	5476.C4YRF8	orf19.4294	1	0	0	1	0	0	7.28713	0	0.137228	0	1	13		Unclustered	0	3	1	0.944362	0	0
A0A1D8PP43	5476.C4YS13	ADH1	66	23	0	25	18	0	7.75171	0	0.129004	0	1	13		Unclustered	0	5	1	0.94025	0	0
A0A1D8PQD4	5476.C4YS92	orf19.1085	7	4	0	1	2	0	7.18583	0	0.139163	0	1	13		Unclustered	0	3	1	0.945258	0	0
Q59M70	5476.C4YSU4	MCR1	77	19	8	20	18	12	10.4912	0	0.0953176	0	1	17		Unclustered	0	3	1	0.916007	0	0
P22011	5476.C4YTU2	CYP1	51	12	7	11	13	8	7.63519	0	0.130973	0	1	13		Unclustered	0	4	1	0.941282	0	0
